# Supplementary material for: Transformer-Based Multiomics Study Identifies Important Role of Glycine, Serine, and Threonine Metabolism Pathway in Rheumatoid Arthritis Complicated by Anemia
Source: Comput Struct Biotechnol J. 2026 May 7;35(1):0075. doi: 10.34133/csbj.0075 (PMC13150071; doi:10.34133/csbj.0075)
Supplement: Supplementary 1 — Supplementary Materials 1 Supplementary Materials 2 Figs. S1 to S11 Tables S1 to S5 [file csbj.0075.f1.zip]

Archive with 3 entries (3 files):
- Supplementary Figures and Tables.pdf
- Supplementary Material 1.docx
- Supplementary material 2.xlsx
