# Supplementary material for: Transformer-Based Multiomics Study Identifies Important Role of Glycine, Serine, and Threonine Metabolism Pathway in Rheumatoid Arthritis Complicated by Anemia
Source: Comput Struct Biotechnol J. 2026 May 7;35(1):0075. doi: 10.34133/csbj.0075 (PMC13150071; doi:10.34133/csbj.0075)
Supplement: Supplementary 1 — Supplementary Materials 1 Supplementary Materials 2 Figs. S1 to S11 Tables S1 to S5 [file csbj.0075.f1.zip › Supplementary material 2.xlsx]

## Sheet: Transformer Importance
Metabolomics							Transcriptomics
P<0.05	Metabolite	P_value	FDR	Importance			FDR<0.05	Gene	Importance	pvalue	logFC	FDR
	2E-Eicosenoic acid	0.01862	0.1101	-0.0414998				AHSP	-0.0200631	3.20056e-11	3.74533	2.34361e-07
	4-Hydroxycinnamic acid	0.01524	0.09761	0.0604885				ALAS2	-0.0209175	4.0145e-13	3.69284	5.87924e-09
	Alternariol	0.007379	0.06635	0.0490667				CA1	-0.0218498	4.97565e-05	2.48646	0.0269883
	D-Arabinono-1,4-lactone	0.0002028	0.007249	0.0482223				DMTN	-0.0114967	1.98836e-05	1.09076	0.0146475
	Dihomo-gamma-Linolenic Acid	0.01087	0.0816	0.0411465				EPB42	-0.0189429	5.3296e-10	3.03965	1.9513e-06
	Dihydrothymine	7.996e-05	0.003915	0.0636004				GMPR	-0.0147461	8.69612e-05	1.18821	0.0363871
	DL-Indole-3-lactic acid	3.419e-05	0.002228	0.0600822				HBB	-0.00916193	2.39061e-07	2.39274	0.000291754
	DL-O-tyrosine	0.0001224	0.005186	0.0668289				HBD	-0.0219552	4.16496e-05	2.2313	0.0245449
	Dopamine	0.002405	0.03395	0.0630027				HBM	-0.00872326	5.30492e-09	2.78615	1.29484e-05
	Galactinol	0.01036	0.07888	0.0391102				IFIT1B	-0.0172701	3.04393e-10	3.20286	1.48594e-06
	Glyceric acid	6.417e-05	0.003522	0.056068				KLF1	-0.0123991	3.93503e-09	2.23608	1.15257e-05
	Glycerophosphocholine	0.03383	0.1557	0.0382012				KRT1	-0.0177877	5.62609e-05	2.58056	0.0284118
	L-Tryptophan	0.002099	0.03094	0.0541634				MAOA	-0.0105107	0.000113644	2.33811	0.0449815
	L-Tyrosine	0.008458	0.07044	0.0491293				RAP1GAP	-0.0247902	1.74276e-05	1.76557	0.0141793
	Lys-Cys	0.03274	0.1523	0.0785515				RHCE	0.008862067640860383	8.70493e-08	2.49863	0.000115894
	Methoxyacetic acid	7.033e-05	0.003632	0.0545662				SLC25A39	-0.00895601	7.53625e-09	1.52916	1.57669e-05
	Pro-Phe	0.000926	0.01833	0.0516983				SLC4A1	-0.0186894	0.000132864	2.10456	0.0493544
	Sinigrin	2.861e-05	0.001987	0.0442599				SLC6A8	-0.0102082	6.96139e-06	1.2116	0.00637184
	Taurochenodeoxycholate	0.003547	0.04347	-0.0485475				SNCA	-0.0187344	3.54921e-08	1.73481	5.19782e-05
	Theobromine	0.01164	0.08508	0.0435144				TRIM10	-0.00904428	2.78652e-06	1.81757	0.00313912
	Trans-2-Hydroxycinnamic acid	0.002275	0.03261	0.0577889

## Sheet: Transformer_KEGG
Metabolomics
KEGG topological analysis	Num	First Category	Second Category	Pathway_ID	Match_status	Pathway Description	Impact_value	P_value	P_adjust
	3	Metabolism	Amino acid metabolism	map00350html	3|60	Tyrosine metabolism	0.166939	0.00034718	0.00295103
	1	Metabolism	Biosynthesis of other secondary metabolites	map00232html	1|18	Caffeine metabolism	0.0895741556535	0.0428307	0.104018
	2	Metabolism	Amino acid metabolism	map00260html	2|47	Glycine, serine and threonine metabolism	0.0170868347339	0.00548279	0.0233018
	2	Metabolism	Amino acid metabolism	map00400html	2|33	Phenylalanine, tyrosine and tryptophan biosynthesis	0.000570559147965	0.0027557	0.0156156
	2	Metabolism	Metabolism of cofactors and vitamins	map00130html	2|53	Ubiquinone and other terpenoid-quinone biosynthesis	0.000397772474145	0.00690381	0.0195608
	2	Genetic Information Processing	Translation	map00970html	2|52	Aminoacyl-tRNA biosynthesis	0	0.00665692	0.0226335
	1	Metabolism	Lipid metabolism	map00565html	1|21	Ether lipid metabolism	0	0.0496316	0.105467
Transcriptomics		Description	GeneRatio	GeneRatio	pvalue	geneID	Count
KEGG enrichment analysis		Phenylalanine metabolism	1/10	0.1	0.0169067	MAOA	1
		Nitrogen metabolism	1/10	0.1	0.0179547	CA1	1
		Histidine metabolism	1/10	0.1	0.02318	MAOA	1
		Collecting duct acid secretion	1/10	0.1	0.0294174	SLC4A1	1
		Parkinson disease	2/10	0.2	0.0320111	SNCA/MAOA	2
		Tyrosine metabolism	1/10	0.1	0.037678	MAOA	1
		African trypanosomiasis	1/10	0.1	0.0387062	HBB	1
		Tryptophan metabolism	1/10	0.1	0.0438319	MAOA	1
		Porphyrin metabolism	1/10	0.1	0.0479149	ALAS2	1
		Glycine, serine and threonine metabolism	2/10	0.2	0.000817704	ALAS2/MAOA	2

## Sheet: RA_ane vs RA_diff.metabolites
ID	Metabolite	Metab ID	KEGG Pathway ID	KEGG Pathway Description	KEGG Compound ID	Library ID	Mode	KEGG Compound First Category	KEGG Compound Second Category	KEGG Pathway First Category	KEGG Pathway Second Category	HMDB Superclass	HMDB Class	M/Z	Adducts	Formula	Retention time	RSD	Fragmentation Score	Theoretical Fragmentation Score	Mass Error	CAS ID	HMDB Subclass	RA003	RA004	RA006	RA007	RA008	RA009	RA011	RA012	RA013	RA018	RA020	RA022	RA024	RA025	RA026	RA027	RA029	RA032	RA033	RA034	RA035	RA036	RA038	RA041	RA042	RA043
pos_6	1-Aminocyclohexanecarboxylic acid	metab_5	-	-	-	HMDB0038249	pos	-	-	-	-	Lipids and lipid-like molecules	Prenol lipids	0	-	-	0	0.116001	-	-	0	-	Monoterpenoids	5604.29	3763.27	5636.65	4055.45	4783.36	6966.01	16832.8	3307.42	2770.32	4539.64	4025.49	4755.7	6653.54	31119.6	4777.79	3616.61	3162.61	3983.74	2825.27	4292.13	3168.2	9131.51	2654.77	5178.75	6536.84	12888.6
pos_22	1-Stearoyl-sn-glycerol	metab_21	-	-	-	-	pos	-	-	-	-	-	-	0	-	-	0	0.108294	-	-	0	-	-	10078.3	9061.67	7405.08	7864.94	10387.7	6166.5	7428.51	8337.48	9086.59	8034.12	6953.92	9200.67	8309.04	5843.52	7940.99	6682.89	8883.55	5075.15	6800.38	7826.52	6763.58	8893.25	8340.18	7736.46	8414.39	4601.58
pos_41	4-Aminophenol	metab_40	-	-	C02372	HMDB0001169	pos	-	-	-	-	Benzenoids	Benzene and substituted derivatives	0	-	-	0	0.198756	-	-	0	123-30-8	Aniline and substituted anilines	7547.7	5493.17	13167.4	5241.64	6308.11	3330.19	2184.69	2276.05	5146.5	7398.22	4577.9	38230.5	5650.07	7332.86	6710.06	4386.28	5860.72	7703.05	3631.08	10410.7	7156.1	42368	6406.65	6427.09	1807.16	9739.74
pos_46	4-Hydroxycoumarin	metab_45	map01100	Metabolic pathways	C20414;C02646	HMDB0003654	pos	-	-	Metabolism	Global and overview maps	Phenylpropanoids and polyketides	Cinnamyl alcohols	0	-	-	0	0.292928	-	-	0	-	Not Available	32638.3	44833.4	29039.6	21940.6	20339.1	24256.9	14577.3	23125.5	20029.7	30974.8	10758.6	12614.6	35180.3	30313.4	31209.3	28844.8	21767.8	9940.41	17820.9	10406.7	11802.3	24965.2	23799.6	11471.9	28100.4	16704.4
pos_59	Androstanedione	metab_58	map00140	Steroid hormone biosynthesis	C00674	LMST02020085;HMDB0000899	pos	-	-	Metabolism	Lipid metabolism	Lipids and lipid-like molecules	Steroids and steroid derivatives	0	-	-	0	0.195209	-	-	0	846-46-8	Androstane steroids	21288.9	19451.3	11549.3	7913.57	15071.8	11463.7	15893.2	8077.65	7024.42	20695.4	11391.7	12683.5	13501.1	14046.9	17777.8	6591.41	6540.97	25429.6	16884.8	11240.9	33476.3	12061.5	49066.4	8833	8584.19	14035.9
pos_83	D-erythro-Sphingosine-1-phosphate	metab_82	-	-	-	-	pos	-	-	-	-	-	-	0	-	-	0	0.0454659	-	-	0	-	-	21601.8	21494.2	19724	17893.3	19407	12431	10477.6	16099.5	15343	19300.3	16963.4	15232	21470.7	14199	19692.1	20117.6	20214.5	14924.3	19518.8	20823.3	18321.2	16782.1	25061.4	23128.3	33164.8	24596.8
pos_92	DL-Indole-3-lactic acid	metab_91	-	-	-	-	pos	-	-	-	-	-	-	0	-	-	0	0.0385944	-	-	0	-	-	689108	958132	835591	951813	875587	1.00779e+06	659551	515235	722636	731775	922629	985016	1.4581e+06	812776	965955	947330	753898	1.01089e+06	930113	907954	1.02643e+06	871381	865152	893910	827245	667846
pos_93	DL-Methionine sulfoxide	metab_92	map00270	Cysteine and methionine metabolism	C02989	HMDB0002005	pos	-	-	Metabolism	Amino acid metabolism	Organic acids and derivatives	Carboxylic acids and derivatives	0	-	-	0	0.139055	-	-	0	-	Amino acids, peptides, and analogues	4157.87	2622.97	4482.4	3069.88	3558.54	3306.98	1995.61	2814.7	4755.54	2988.79	3521.87	3358.93	4282.63	2987.15	4432.44	2779.59	4003.48	2498.48	5190.07	2226.68	1568.31	3165.1	3499.4	5334.88	3224.92	734.349
pos_94	DL-O-tyrosine	metab_93	-	-	-	HMDB0006050	pos	-	-	-	-	Organic acids and derivatives	Carboxylic acids and derivatives	0	-	-	0	0.0500909	-	-	0	-	Amino acids, peptides, and analogues	52895.8	61998.7	59148.6	66888.8	65256.4	72601	55633.8	42624.4	53117.4	60834.3	69093.2	67628	98587.7	59600.8	64995.1	57418	57260.6	71657.1	59322.7	62988.3	70315.8	67248.6	59562.5	61756.2	66303.8	53028.7
pos_97	Dopamine	metab_96	map01100;map04024;map04540;map04976;map05012;map04080;map04721;map00350;map04728;map05034;map05030;map05031;map05032;map04917	Metabolic pathways; cAMP signaling pathway; Gap junction; Bile secretion; Parkinson disease; Neuroactive ligand-receptor interaction; Synaptic vesicle cycle; Tyrosine metabolism; Dopaminergic synapse; Alcoholism; Cocaine addiction; Amphetamine addiction; Morphine addiction; Prolactin signaling pathway	C03758	HMDB0000073	pos	Peptides;Hormones and transmitters;Hormones and transmitters	Amines;Other hormones;Neurotransmitters	Metabolism;Environmental Information Processing;Cellular Processes;Organismal Systems;Human Diseases;Environmental Information Processing;Organismal Systems;Metabolism;Organismal Systems;Human Diseases;Human Diseases;Human Diseases;Human Diseases;Organismal Systems	Global and overview maps;Signal transduction;Cellular community - eukaryotes;Digestive system;Neurodegenerative disease;Signaling molecules and interaction;Nervous system;Amino acid metabolism;Nervous system;Substance dependence;Substance dependence;Substance dependence;Substance dependence;Endocrine system	Benzenoids	Phenols	0	-	-	0	0.0544523	-	-	0	62-31-7	Benzenediols	101038	109933	70282.9	118348	109228	125110	97377.2	97751.7	122519	70525.8	118438	103696	133623	61095.6	111119	103392	68111.4	114977	117332	59102.4	97561.9	61754.9	112640	116881	102078	103896
pos_105	Epsilon-Caprolactam	metab_104	map01100	Metabolic pathways	C06593	HMDB0062769	pos	-	-	Metabolism	Global and overview maps	Organoheterocyclic compounds	Lactams	0	-	-	0	0.150121	-	-	0	105-60-2	Caprolactams	399638	326091	259288	212341	155029	165593	187578	105343	185303	225867	208282	333423	313171	269506	247956	215976	229961	269093	228701	171250	158677	213788	251829	192830	273787	286549
pos_122	Gly-Glu	metab_121	-	-	-	HMDB0028840	pos	-	-	-	-	Organic acids and derivatives	Carboxylic acids and derivatives	0	-	-	0	0.258663	-	-	0	-	Amino acids, peptides, and analogues	4609.6	5968.14	6917.39	3301.22	4385.28	7563.1	3258.46	5697.21	3390.22	6377.94	3725.53	2839.46	8781.56	5897.33	5164.35	5625.12	5098.14	2988.26	4572.09	2869.82	4656.67	7093.36	3877.77	2352.35	2561.4	4295.16
pos_156	L-Norleucine	metab_155	-	-	C01933	HMDB0001645	pos	-	-	-	-	Organic acids and derivatives	Carboxylic acids and derivatives	0	-	-	0	0.113435	-	-	0	327-57-1	Amino acids, peptides, and analogues	178254	153661	136866	98644.1	165924	127714	85518.3	94337.5	125419	254415	118079	93249	139273	143106	134630	127085	110348	89800.2	152681	120464	97172.2	128297	144172	161389	129982	137910
pos_171	Methoxyacetic acid	metab_169	-	-	-	HMDB0041929	pos	-	-	-	-	Organic acids and derivatives	Carboxylic acids and derivatives	0	-	-	0	0.169654	-	-	0	625-45-6	Carboxylic acids	287574	260444	390522	278449	316619	290072	575417	486139	344204	321388	627238	209313	357696	261861	368424	277638	274759	181302	245210	302556	312844	270819	296868	184708	199552	337375
pos_172	MG(18:2(9Z,12Z)/0:0/0:0)[rac]	metab_170	-	-	-	LMGL01010006	pos	-	-	-	-	-	-	0	-	-	0	0.0936694	-	-	0	-	-	136825	171165	131800	164525	90076.4	184865	228589	163845	257806	113513	234609	107644	197263	175404	332599	256984	152982	179906	121681	191397	159385	219143	311523	209525	265473	300750
pos_180	N-Acetyl-D-glucosamine	metab_178	map00310;map01200;map00330;map00220;map00250;map00620;map00350;map00020;map04072;map04216;map00630;map00920;map00430;map04964;map00471;map02010;map00860;map04080;map04922;map05016;map05017;map05014;map00340;map04727;map04742;map04723;map05031;map04721;map04720;map01100;map00480;map04540;map01210;map00520;map00524;map01230;map04068;map05034;map00360;map04024;map04724;map00640;map00760;map05030;map…	Lysine degradation; Carbon metabolism; Arginine and proline metabolism; Arginine biosynthesis; Alanine, aspartate and glutamate metabolism; Pyruvate metabolism; Tyrosine metabolism; Citrate cycle (TCA cycle); Phospholipase D signaling pathway; Ferroptosis; Glyoxylate and dicarboxylate metabolism; Sulfur metabolism; Taurine and hypotaurine metabolism; Proximal tubule bicarbonate reclamation; D-Glu…	C00140;C00025;C03878;C00042	HMDB0000215;HMDB0000148;HMDB0062641;HMDB0000254;HMDB0000803	pos	Carbohydrates;Peptides;Hormones and transmitters;-;Organic acids	Monosaccharides;Amino acids;Neurotransmitters;-;Carboxylic acids	Metabolism;Metabolism;Metabolism;Metabolism;Metabolism;Metabolism;Metabolism;Metabolism;Environmental Information Processing;Cellular Processes;Metabolism;Metabolism;Metabolism;Organismal Systems;Metabolism;Environmental Information Processing;Metabolism;Environmental Information Processing;Organismal Systems;Human Diseases;Human Diseases;Human Diseases;Metabolism;Organismal Systems;Organismal Sy…	Amino acid metabolism;Global and overview maps;Amino acid metabolism;Amino acid metabolism;Amino acid metabolism;Carbohydrate metabolism;Amino acid metabolism;Carbohydrate metabolism;Signal transduction;Cell growth and death;Carbohydrate metabolism;Energy metabolism;Metabolism of other amino acids;Excretory system;Metabolism of other amino acids;Membrane transport;Metabolism of cofactors and vita…	Organic oxygen compounds	Organooxygen compounds	0	-	-	0	0.107898	-	-	0	7512-17-6;14131-68-1	Carbohydrates and carbohydrate conjugates	6370.5	6074.55	4582.37	4225.16	4897.62	5978.23	20757.9	9074.17	8341.21	8555.91	5237.87	9981.35	8068.15	19078.1	6481.14	3408.43	6659.52	4797.78	6958.39	5442.88	5919.21	5851.22	2798.78	6659.17	7746.96	7860.52
pos_184	N-Docosanoyl-4-sphingenyl-1-O-phosphorylcholine	metab_182	-	-	-	-	pos	-	-	-	-	-	-	0	-	-	0	0.121047	-	-	0	-	-	221912	239622	175566	256064	203619	180290	156090	195078	168104	238363	143972	173296	152016	223802	166289	161860	187234	214447	171319	151771	202376	158298	92732.2	181110	48226.2	232725
pos_203	Phosphocreatine	metab_201	map01100;map00330	Metabolic pathways; Arginine and proline metabolism	C02305	HMDB0001511	pos	-	-	Metabolism;Metabolism	Global and overview maps;Amino acid metabolism	Organic acids and derivatives	Carboxylic acids and derivatives	0	-	-	0	0.161163	-	-	0	1967-07-02	Amino acids, peptides, and analogues	3141.53	3363.84	3141.26	6536.01	1842.16	6325.43	4280.92	3337.65	3532.81	2509.77	6073.15	688.888	6661.29	5301.66	4481.05	9119.74	4973.57	714.982	4549.38	3031.24	1975.35	3411.87	4192.41	4116.77	7793.27	2640.64
pos_210	Pro-Phe	metab_208	-	-	-	HMDB0011179	pos	-	-	-	-	Organic acids and derivatives	Carboxylic acids and derivatives	0	-	-	0	0.0644008	-	-	0	-	Amino acids, peptides, and analogues	1933.85	5866.17	2387.02	3457.7	4614.25	5689.2	6017.79	711.504	4087.82	2513.93	3634.52	3114.89	3807.85	8006.28	3500.98	3421.7	3270.8	2814.6	3313.97	2365.73	3748.78	4281.14	3283.5	2655.59	6764.28	5606.85
pos_219	S-Methyl-5'-thioadenosine	metab_217	map01100;map00270	Metabolic pathways; Cysteine and methionine metabolism	C00170	HMDB0001173	pos	-	-	Metabolism;Metabolism	Global and overview maps;Amino acid metabolism	Nucleosides, nucleotides, and analogues	5'-deoxyribonucleosides	0	-	-	0	0.154134	-	-	0	-	5'-deoxy-5'-thionucleosides	33779.1	22731.7	19325.3	18084.7	21145.1	25422.2	29671.8	31850.9	44672.6	30456.5	19463.8	27426.1	17897.6	89311.6	15868.6	22659.7	23005.4	28339	20232.6	18233.3	15941.5	31306.8	16815.3	16440.9	13115.3	37197.4
pos_225	Taurodeoxycholic acid	metab_223	-	-	C05463	HMDB0000896;LMST05040013	pos	-	-	-	-	Lipids and lipid-like molecules	Steroids and steroid derivatives	0	-	-	0	0.182668	-	-	0	516-50-7	Bile acids, alcohols and derivatives	408.409	2103.55	1589.01	262.92	668.434	3171.28	451.786	3592.75	23107.9	269.819	1134.44	6344.44	837.312	934.188	644.323	2643.9	602.358	268.056	6741.32	184.38	199.487	787.39	321.692	1422.31	2757.32	413.971
pos_229	Trans-2-Hydroxycinnamic acid	metab_227	map01100;map00360	Metabolic pathways; Phenylalanine metabolism	C01772	HMDB0002641	pos	-	-	Metabolism;Metabolism	Global and overview maps;Amino acid metabolism	Phenylpropanoids and polyketides	Cinnamic acids and derivatives	0	-	-	0	0.135707	-	-	0	-	Hydroxycinnamic acids and derivatives	107081	115423	75666.8	135626	119195	136769	105759	103924	139535	83938.8	114858	183216	127841	57914.7	105576	101096	69725.9	125039	120212	65789.7	116777	63106.7	115712	123286	107347	116424
pos_240	Val-Val	metab_238	-	-	-	HMDB0029140	pos	-	-	-	-	Organic acids and derivatives	Carboxylic acids and derivatives	0	-	-	0	0.163105	-	-	0	-	Amino acids, peptides, and analogues	20167.1	14864.7	14971.3	12074.5	14528.2	20100.4	12911.1	11787.2	14337.3	27113.3	9127.93	13328.2	17959.1	14024.5	17414.4	13626.2	16753.3	10241.6	15330	14953.7	11832.7	15425.6	17398.8	8346.53	11782.1	7214.21
neg_8	1,4-Dihydroxybenzene	metab_2554	map01100;map00350	Metabolic pathways; Tyrosine metabolism	C00530	HMDB0002434	neg	-	-	Metabolism;Metabolism	Global and overview maps;Amino acid metabolism	Benzenoids	Phenols	0	-	-	0	0.135406	-	-	0	-	Benzenediols	8672.9	6100.45	116452	9459.28	44827.5	31723.4	281831	10575.7	7256.54	48751.4	54906.9	80994.3	45186.6	205448	61887	9747.41	12310.7	34336.3	35238.7	74020.7	94753.8	27781.4	76169.2	9158.8	4835.25	77550.7
neg_9	1-Methylpseudouridine	metab_2555	-	-	-	-	neg	-	-	-	-	-	-	0	-	-	0	0.144782	-	-	0	-	-	54969.2	47563.4	52703	11569.2	28410.2	35905.2	28295.3	102594	63349.6	35515.4	23475	45228.7	36443.5	50926.9	77604.5	85657.8	16481.3	37830.1	43885.8	17204.4	26189.8	28019.4	38641.8	64186.5	62409.9	97516.3
neg_16	20-HETE	metab_2562	map00590;map01100;map04270	Arachidonic acid metabolism; Metabolic pathways; Vascular smooth muscle contraction	C14748	HMDB0005998;LMFA03060009	neg	-	-	Metabolism;Metabolism;Organismal Systems	Lipid metabolism;Global and overview maps;Circulatory system	Lipids and lipid-like molecules	Fatty Acyls	0	-	-	0	0.199223	-	-	0	79551-86-3	Fatty acids and conjugates	5224.91	11912.9	11337.6	5021.95	5968.35	9837.81	5943.86	8102.31	11260.7	8571.56	9356.31	8184.45	6337.82	5630.21	6485.7	4478.23	4605.45	14655.6	5095.19	4374.17	13854.9	6213.86	7369.22	5607.94	4521.38	6178.41
neg_20	2E-Eicosenoic acid	metab_2566	-	-	-	-	neg	-	-	-	-	-	-	0	-	-	0	0.163375	-	-	0	-	-	1.61493e+06	658326	1.29531e+06	861005	2.0172e+06	128043	1.09575e+06	3.22488e+06	964902	836243	504977	1.77902e+06	1.76582e+06	984843	221919	704615	941107	1.81058e+06	486065	846155	1.84457e+06	935178	511336	1.74135e+06	292649	891027
neg_32	3-Hydroxydodecanoic acid	metab_2578	-	-	-	HMDB0000387	neg	-	-	-	-	Organic acids and derivatives	Hydroxy acids and derivatives	0	-	-	0	0.168182	-	-	0	45162-48-9	Medium-chain hydroxy acids and derivatives	4153.02	5175.17	4032	8223.35	733.623	12709.6	1615.78	229.677	2318.5	2027.1	1836.82	4054.56	7247.63	708.572	4113.81	5796.53	10131.4	12217.9	10729.3	1741.73	998.527	821.484	10409.6	1673.07	4979.58	213.452
neg_37	4-Androsten-17.beta.-ol-3-one glucosiduronate	metab_2583	-	-	-	-	neg	-	-	-	-	-	-	0	-	-	0	0.269599	-	-	0	-	-	430.189	481.595	19628.4	3673.15	535.529	1427.91	613.289	569.345	87.1821	328.774	1258.31	2218.41	2305.92	594.918	241.212	1180.46	701.147	2121.39	1299.75	522.87	1387	570.836	11060.7	1191.34	722.385	539.631
neg_41	(4Z,7Z,10Z,13Z,16Z,19Z)-4,7,10,13,1 6,19-Docosahexaenoic acid	metab_2587	-	-	-	-	neg	-	-	-	-	-	-	0	-	-	0	0.0968639	-	-	0	-	-	311536	398282	572196	590493	285722	622820	244382	963250	1.20284e+06	262864	701510	416993	867322	612827	448772	222512	418352	402551	343418	517406	438905	265055	433577	576881	292758	315420
neg_45	9-OxoODE	metab_2591	map00591	Linoleic acid metabolism	C14766	LMFA02000274;HMDB0004669;LMFA02000251	neg	-	-	Metabolism	Lipid metabolism	Lipids and lipid-like molecules	Fatty Acyls	0	-	-	0	0.26932	-	-	0	-	Lineolic acids and derivatives	28137.3	30210.9	35220.6	15081.7	22428.7	12169.6	26721.8	29964.8	28474.9	16137.7	38801.9	21151.9	31095.5	27923.6	22565.5	15399.2	14364.8	34659.1	71996.1	21550.4	36130.2	22906.1	43372.4	19132.4	21300.3	17630.5
neg_48	Acetylglycine	metab_2594	-	-	-	HMDB0000532	neg	-	-	-	-	Organic acids and derivatives	Carboxylic acids and derivatives	0	-	-	0	0.102718	-	-	0	543-24-8	Amino acids, peptides, and analogues	40520.7	27849.1	36336.7	26537.1	46740	24109.7	30912.6	5884.11	6601.07	20180.7	7264.57	21545.4	17101.3	37184.1	16646.9	12735.5	12412.2	13790.2	20069	32429.3	35320.2	28085.9	9219.63	15172	37394.6	37341.4
neg_54	Alpha-D-Glucose	metab_2600	map01100;map00520;map01200;map00051;map00052;map00010;map04964	Metabolic pathways; Amino sugar and nucleotide sugar metabolism; Carbon metabolism; Fructose and mannose metabolism; Galactose metabolism; Glycolysis / Gluconeogenesis; Proximal tubule bicarbonate reclamation	C00267	HMDB0003345	neg	-	-	Metabolism;Metabolism;Metabolism;Metabolism;Metabolism;Metabolism;Organismal Systems	Global and overview maps;Carbohydrate metabolism;Global and overview maps;Carbohydrate metabolism;Carbohydrate metabolism;Carbohydrate metabolism;Excretory system	Organic oxygen compounds	Organooxygen compounds	0	-	-	0	0.112179	-	-	0	492-62-6	Carbohydrates and carbohydrate conjugates	35983	33607.5	30014.9	30914.8	45957.1	32631.2	73947.9	38435.1	40832.1	51082.1	29307.3	37039.1	37805.7	74058.4	37593.1	27415.6	34374.1	35815.2	35805.3	33489.7	7454.55	57516.5	42379.3	41561.3	34706.7	65067.5
neg_59	Alpha-Tocopherol (Vitamin E)	metab_2605	-	-	-	-	neg	-	-	-	-	-	-	0	-	-	0	0.126035	-	-	0	-	-	260397	310150	183849	281801	316227	122613	165333	234842	152336	199021	295430	142928	390107	136999	174020	213921	185983	192726	145209	239659	229228	174338	181231	353830	174634	130149
neg_71	Cholesteryl sulfate	metab_2617	map00140	Steroid hormone biosynthesis	C18043	LMST05020016;HMDB0000653	neg	-	-	Metabolism	Lipid metabolism	Lipids and lipid-like molecules	Steroids and steroid derivatives	0	-	-	0	0.160201	-	-	0	-	Cholestane steroids	2.73616e+06	7.0192e+06	2.22563e+06	2.20787e+06	3.71704e+06	2.53225e+06	2.16408e+06	6.53922e+06	1.85003e+06	6.81325e+06	2.64809e+06	2.67199e+06	5.10082e+06	1.11682e+06	2.93504e+06	2.5755e+06	2.50748e+06	1.4948e+06	5.05148e+06	6.38256e+06	2.88272e+06	2.98142e+06	3.37027e+06	3.18259e+06	1.55672e+06	2.40076e+06
neg_83	D-Arabinono-1,4-lactone	metab_2629	-	-	C00652	-	neg	-	-	-	-	-	-	0	-	-	0	0.120141	-	-	0	-	-	2839.73	3376.96	11640.3	2073.5	13426	6009.92	18603.3	10965	4247.79	3318.85	19953.5	18594.2	8160.07	27065.1	14964.2	4602.38	8432.91	3209.83	4860.99	11590.4	15505.4	6591.05	7985.17	2976.08	21016.7	20295.7
neg_86	D-Fructose	metab_2632	map01100;map00520;map02010;map00051;map00052;map00500;map04973;map04742;map04931	Metabolic pathways; Amino sugar and nucleotide sugar metabolism; ABC transporters; Fructose and mannose metabolism; Galactose metabolism; Starch and sucrose metabolism; Carbohydrate digestion and absorption; Taste transduction; Insulin resistance	C05003;C02336;C10906;C00095	HMDB0000660	neg	-;-;-;Carbohydrates	-;-;-;Monosaccharides	Metabolism;Metabolism;Environmental Information Processing;Metabolism;Metabolism;Metabolism;Organismal Systems;Organismal Systems;Human Diseases	Global and overview maps;Carbohydrate metabolism;Membrane transport;Carbohydrate metabolism;Carbohydrate metabolism;Carbohydrate metabolism;Digestive system;Sensory system;Endocrine and metabolic disease	Organic oxygen compounds	Organooxygen compounds	0	-	-	0	0.105454	-	-	0	53188-23-1	Carbohydrates and carbohydrate conjugates	52985.9	48509.4	45338.1	63627.5	51042.1	70636.2	41331.6	61684.4	39152.5	42552.7	69744.9	64896.6	58068.7	84407.8	56239.8	66239.7	39788.4	95145.1	58646.2	48697.1	57560.1	30347.3	32743.6	40564.1	75792.5	73248.5
neg_88	D-galacturonic acid	metab_2634	map01100;map00520;map00040;map02010;map00053	Metabolic pathways; Amino sugar and nucleotide sugar metabolism; Pentose and glucuronate interconversions; ABC transporters; Ascorbate and aldarate metabolism	C08348;C00333	HMDB0127846;HMDB0002545;HMDB0062783	neg	-;Carbohydrates	-;Monosaccharides	Metabolism;Metabolism;Metabolism;Environmental Information Processing;Metabolism	Global and overview maps;Carbohydrate metabolism;Carbohydrate metabolism;Membrane transport;Carbohydrate metabolism	Organic oxygen compounds	Organooxygen compounds	0	-	-	0	0.16143	-	-	0	-	Carbohydrates and carbohydrate conjugates	192218	83735.6	97863.4	98883.3	110562	97613.7	455649	398921	83606.4	104291	72237.6	98506.1	103168	591863	213340	95565.2	92545.6	83149.1	95375.1	408412	93668	303576	70420.6	140456	176848	359671
neg_91	Dihomo-gamma-Linolenic Acid	metab_2637	map01100;map00591;map01040	Metabolic pathways; Linoleic acid metabolism; Biosynthesis of unsaturated fatty acids	C03242	LMFA01030158;HMDB0002925	neg	-	-	Metabolism;Metabolism;Metabolism	Global and overview maps;Lipid metabolism;Lipid metabolism	Lipids and lipid-like molecules	Fatty Acyls	0	-	-	0	0.170924	-	-	0	1783-84-2	Fatty acids and conjugates	13877.3	28800.4	19289.3	20988.5	18684.7	32501.9	23798.2	15414.3	14128.7	28942.9	20861.2	17088.6	40083.6	16744.4	20719.2	5016.55	21295.7	34167.6	14066.2	19009.1	25479.7	17083	13118.8	44690.3	20143.9	11793
neg_106	Erucic acid	metab_2652	map01040	Biosynthesis of unsaturated fatty acids	C08316	HMDB0002068	neg	Lipids	Fatty acids	Metabolism	Lipid metabolism	Lipids and lipid-like molecules	Fatty Acyls	0	-	-	0	0.115804	-	-	0	112-86-7	Fatty acids and conjugates	2.54916e+06	405629	132524	682860	1.71458e+06	41097.4	434028	2.04619e+06	249609	553888	134647	475181	1.62312e+06	216416	57082.1	317011	322546	410687	92385.1	352848	2.42825e+06	302278	364488	465771	23833.9	736884
neg_108	Galactinol	metab_2654	map01100;map00052	Metabolic pathways; Galactose metabolism	C01235	HMDB0005826	neg	-	-	Metabolism;Metabolism	Global and overview maps;Carbohydrate metabolism	Organic oxygen compounds	Organooxygen compounds	0	-	-	0	0.175491	-	-	0	3687-64-7	Carbohydrates and carbohydrate conjugates	2487.03	1490.14	1757.21	1296.91	2512.71	2999.16	3249.34	2643.31	2761.91	2620.44	1242.89	1263.3	792.925	5323.96	1774.42	2853.77	1116.1	1750.71	1616.24	2431.28	1477.6	1335.81	2481.4	816.452	3606.53	3162.47
neg_116	Glyceric acid	metab_2662	map01100;map00630;map00561;map01200;map00260;map00030	Metabolic pathways; Glyoxylate and dicarboxylate metabolism; Glycerolipid metabolism; Carbon metabolism; Glycine, serine and threonine metabolism; Pentose phosphate pathway	C00258	HMDB0000139	neg	-	-	Metabolism;Metabolism;Metabolism;Metabolism;Metabolism;Metabolism	Global and overview maps;Carbohydrate metabolism;Lipid metabolism;Global and overview maps;Amino acid metabolism;Carbohydrate metabolism	Organic oxygen compounds	Organooxygen compounds	0	-	-	0	0.0688978	-	-	0	473-81-4	Carbohydrates and carbohydrate conjugates	59597.7	79494	80837.2	54452.3	60163.8	34197.9	52035.6	67673.7	49406.6	47117.6	110754	61213.2	115465	102020	85844.5	96047.7	33866.5	97497.4	86788.2	53026.7	56337	47840	96325.8	88122.1	155782	71694.3
neg_117	L-Glycine	metab_2663	map01100;map00630;map00310;map01200;map00230;map00730;map02010;map00860;map04978;map01230;map00120;map00480;map04080;map04974;map00260;map00440;map05230;map00970;map04721	Metabolic pathways; Glyoxylate and dicarboxylate metabolism; Lysine degradation; Carbon metabolism; Purine metabolism; Thiamine metabolism; ABC transporters; Porphyrin and chlorophyll metabolism; Mineral absorption; Biosynthesis of amino acids; Primary bile acid biosynthesis; Glutathione metabolism; Neuroactive ligand-receptor interaction; Protein digestion and absorption; Glycine, serine and thr…	C00037	-	neg	Peptides;Hormones and transmitters	Amino acids;Neurotransmitters	Metabolism;Metabolism;Metabolism;Metabolism;Metabolism;Metabolism;Environmental Information Processing;Metabolism;Organismal Systems;Metabolism;Metabolism;Metabolism;Environmental Information Processing;Organismal Systems;Metabolism;Metabolism;Human Diseases;Genetic Information Processing;Organismal Systems	Global and overview maps;Carbohydrate metabolism;Amino acid metabolism;Global and overview maps;Nucleotide metabolism;Metabolism of cofactors and vitamins;Membrane transport;Metabolism of cofactors and vitamins;Digestive system;Global and overview maps;Lipid metabolism;Metabolism of other amino acids;Signaling molecules and interaction;Digestive system;Amino acid metabolism;Metabolism of other am…	-	-	0	-	-	0	0.143467	-	-	0	-	-	19818.9	15810.2	20368.1	16220.9	25357.7	16114.7	10258.3	3081.64	3635.13	12315.5	2288.38	12275.4	8208.71	20842.9	6990.46	5076.75	5482.07	7552.3	12103.3	19431.6	20917.8	13515	3757.08	4677.73	20183.7	21314.3
neg_122	Hexadecanedioic acid	metab_2668	map01100	Metabolic pathways	C08260;C19615	HMDB0000712;LMFA01170022;HMDB0000672	neg	-	-	Metabolism	Global and overview maps	Lipids and lipid-like molecules	Fatty Acyls	0	-	-	0	0.112509	-	-	0	505-54-4	Fatty acid esters	19871.6	25377.6	26249.4	27740.7	19604.6	21708.7	15289.4	48434.5	50013.9	17923.4	53357.8	27617.9	25126.1	22044.5	13732.7	20441.2	13382.7	32127.8	41496.1	26559.6	36692	20527	33061.9	20042.1	22634	26838.8
neg_123	Hippuric acid	metab_2669	map01100;map00360	Metabolic pathways; Phenylalanine metabolism	C01586	HMDB0000714	neg	-	-	Metabolism;Metabolism	Global and overview maps;Amino acid metabolism	Benzenoids	Benzene and substituted derivatives	0	-	-	0	0.0827255	-	-	0	495-69-2	Benzoic acids and derivatives	44632.4	16099.2	569482	325641	149416	182084	1.55162e+06	2389.93	70290.5	229659	55014.3	169112	105221	1.739e+06	90879	46116.9	148888	73660.4	219633	47201.2	113345	300423	459216	28864.1	41935.1	435082
neg_143	L-Cystine	metab_2689	map01100;map00270;map02010;map04216;map04974	Metabolic pathways; Cysteine and methionine metabolism; ABC transporters; Ferroptosis; Protein digestion and absorption	C00491	HMDB0000192	neg	-	-	Metabolism;Metabolism;Environmental Information Processing;Cellular Processes;Organismal Systems	Global and overview maps;Amino acid metabolism;Membrane transport;Cell growth and death;Digestive system	Organic acids and derivatives	Carboxylic acids and derivatives	0	-	-	0	0.0802767	-	-	0	56-89-3	Amino acids, peptides, and analogues	33924.3	107922	112812	115620	79690.9	66710.4	124736	106156	45181.8	50142.5	114030	109537	92832.2	104280	113719	114917	84587.8	85182.9	99840.2	114515	134189	148879	82794.5	104559	102518	102572
neg_147	L-Gulonic gamma-lactone	metab_2693	-	-	-	-	neg	-	-	-	-	-	-	0	-	-	0	0.219669	-	-	0	-	-	44146.7	34991.9	55475.5	74675.3	39500.2	59800.5	93970.9	46923	42313.5	87492.5	42707	64500	43557.3	74810.7	35601.1	39467	51975.4	59667.4	43330	35225.6	57850.1	53391.4	48342.9	45339	29540.6	85588.6
neg_154	L-Malic acid	metab_2700	map01100;map00630;map05211;map05200;map04964;map01200;map00620;map04922;map00020;map05230;map04742	Metabolic pathways; Glyoxylate and dicarboxylate metabolism; Renal cell carcinoma; Pathways in cancer; Proximal tubule bicarbonate reclamation; Carbon metabolism; Pyruvate metabolism; Glucagon signaling pathway; Citrate cycle (TCA cycle); Central carbon metabolism in cancer; Taste transduction	C00149	HMDB0000156	neg	Organic acids	Carboxylic acids	Metabolism;Metabolism;Human Diseases;Human Diseases;Organismal Systems;Metabolism;Metabolism;Organismal Systems;Metabolism;Human Diseases;Organismal Systems	Global and overview maps;Carbohydrate metabolism;Cancer: specific types;Cancer: overview;Excretory system;Global and overview maps;Carbohydrate metabolism;Endocrine system;Carbohydrate metabolism;Cancer: overview;Sensory system	Organic acids and derivatives	Hydroxy acids and derivatives	0	-	-	0	0.0550052	-	-	0	-	Beta hydroxy acids and derivatives	51157.1	69487.2	98750.5	42560.9	66107.2	74371.3	188456	81592.2	43199.7	47875.4	68644	81290.9	59320.7	55125.3	58428.2	55862.1	53209.1	58016	65684.6	73915.6	80995.8	87819.5	72026.7	47417.6	304999	72640.1
neg_162	L-Tryptophan	metab_2708	map01100;map04978;map05143;map00260;map01210;map04974;map00380;map01230;map00970;map04726;map00400;map05230	Metabolic pathways; Mineral absorption; African trypanosomiasis; Glycine, serine and threonine metabolism; 2-Oxocarboxylic acid metabolism; Protein digestion and absorption; Tryptophan metabolism; Biosynthesis of amino acids; Aminoacyl-tRNA biosynthesis; Serotonergic synapse; Phenylalanine, tyrosine and tryptophan biosynthesis; Central carbon metabolism in cancer	C00078	HMDB0000929	neg	Peptides	Amino acids	Metabolism;Organismal Systems;Human Diseases;Metabolism;Metabolism;Organismal Systems;Metabolism;Metabolism;Genetic Information Processing;Organismal Systems;Metabolism;Human Diseases	Global and overview maps;Digestive system;Infectious disease: parasitic;Amino acid metabolism;Global and overview maps;Digestive system;Amino acid metabolism;Global and overview maps;Translation;Nervous system;Amino acid metabolism;Cancer: overview	Organoheterocyclic compounds	Indoles and derivatives	0	-	-	0	0.0475786	-	-	0	73-22-3	Indolyl carboxylic acids and derivatives	308456	482641	544563	582344	405247	567492	354043	354788	358737	526883	510663	600534	561472	450673	608744	540256	373778	547129	590934	483672	481153	386626	469386	415472	482761	485311
neg_175	N4-Acetylcytidine	metab_2721	-	-	C22293	HMDB0005923	neg	-	-	-	-	Nucleosides, nucleotides, and analogues	Pyrimidine nucleosides	0	-	-	0	0.0592081	-	-	0	3768-18-1	Not Available	75078	44081.7	66549.3	53196.1	29769	96893.5	182489	179984	109055	64640	52318.6	70409.4	45510	161628	46417.7	76365.3	59579.9	70209.2	76998.3	72271.9	57690.5	71187.1	39730.6	70910.5	92550.5	160413
neg_176	N6-Acetyl-L-lysine	metab_2722	map01100;map00310	Metabolic pathways; Lysine degradation	C02727	HMDB0000206	neg	-	-	Metabolism;Metabolism	Global and overview maps;Amino acid metabolism	Organic acids and derivatives	Carboxylic acids and derivatives	0	-	-	0	0.0669889	-	-	0	692-04-6	Amino acids, peptides, and analogues	16259.7	31662.5	28191.1	24990.2	23253.2	39667.8	28859.6	23039.4	19129.8	32898.8	22895.8	23450.1	21471.9	57355.5	23731.9	25328.7	22929.1	34293.4	25445.6	25103.6	18929.9	31907.5	26262.9	24949.5	26317.3	38482.7
neg_178	N-Acetyl-DL-methionine	metab_2724	-	-	-	-	neg	-	-	-	-	-	-	0	-	-	0	0.197093	-	-	0	-	-	7503.55	10492.9	16903.6	20952.3	5759.59	18410.2	18888.1	25376.2	6545.06	12540.8	10776.3	20553.4	4603.1	30061.6	3050.41	7033.38	13936.2	7688.86	13685.9	9937.95	3939.98	14253.1	5499.54	4081.99	11350.7	18122.4
neg_194	Pseudouridine	metab_2740	map00240;map01100	Pyrimidine metabolism; Metabolic pathways	C02067	HMDB0000767	neg	-	-	Metabolism;Metabolism	Nucleotide metabolism;Global and overview maps	Nucleosides, nucleotides, and analogues	Nucleoside and nucleotide analogues	0	-	-	0	0.0332807	-	-	0	1445-07-4	Not Available	354934	361482	390274	333712	274853	687650	1.32123e+06	424324	322819	494140	336289	450107	346828	1.91975e+06	355070	352839	278355	435104	411074	363704	365581	691489	326367	390982	696569	871216
neg_205	Sinigrin	metab_2751	-	-	C08427	HMDB0034070	neg	-	-	-	-	Organic oxygen compounds	Organooxygen compounds	0	-	-	0	0.117207	-	-	0	534-69-0	Carbohydrates and carbohydrate conjugates	73615.6	62664.9	119925	59936.9	67581.2	48184.3	73351.6	60058	55239.7	49500.9	112362	140644	67801.4	38261.4	65419.6	79934.5	65686.7	64598.4	78975	98207.5	90275.5	52575.4	62396.4	49845.4	50999	86395.5
neg_208	Sphingosine-1-phosphate	metab_2754	map01100;map04666;map05152;map00600;map04080;map04020;map04371;map04072;map04071	Metabolic pathways; Fc gamma R-mediated phagocytosis; Tuberculosis; Sphingolipid metabolism; Neuroactive ligand-receptor interaction; Calcium signaling pathway; Apelin signaling pathway; Phospholipase D signaling pathway; Sphingolipid signaling pathway	C06124	LMSP01050001;HMDB0000277	neg	-	-	Metabolism;Organismal Systems;Human Diseases;Metabolism;Environmental Information Processing;Environmental Information Processing;Environmental Information Processing;Environmental Information Processing;Environmental Information Processing	Global and overview maps;Immune system;Infectious disease: bacterial;Lipid metabolism;Signaling molecules and interaction;Signal transduction;Signal transduction;Signal transduction;Signal transduction	Lipids and lipid-like molecules	Sphingolipids	0	-	-	0	0.057486	-	-	0	-	Phosphosphingolipids	36068.6	31936.6	44348.9	27965.9	36692.8	40591.9	21515.8	30119.1	26886.3	37432.5	31668.3	33940.7	39338.1	25369.7	34939.6	36823.6	27549.3	34520.6	44465.9	46504.6	39625.5	29372	54374.2	51150.6	52821.4	43225.7
neg_218	Trans-cinnamate	metab_2764	map01100;map00130;map00360	Metabolic pathways; Ubiquinone and other terpenoid-quinone biosynthesis; Phenylalanine metabolism	C10438;C00423	HMDB0000930	neg	-	-	Metabolism;Metabolism;Metabolism	Global and overview maps;Metabolism of cofactors and vitamins;Amino acid metabolism	Phenylpropanoids and polyketides	Cinnamic acids and derivatives	0	-	-	0	0.255979	-	-	0	-	Cinnamic acids	4150.14	2300.47	2084.39	2648.08	1668.88	1952.1	2166.71	4249.38	1333.25	4212.71	3761.13	7607.64	1431.62	838.823	1823.34	835.749	581.877	3942.21	4731.83	4608.14	4245.03	2967.05	1396.59	6848.11	1036.84	1187.81
neg_220	Uracil	metab_2766	map00240;map01100;map00770;map00410	Pyrimidine metabolism; Metabolic pathways; Pantothenate and CoA biosynthesis; beta-Alanine metabolism	C00106	HMDB0000300	neg	Nucleic acids	Bases	Metabolism;Metabolism;Metabolism;Metabolism	Nucleotide metabolism;Global and overview maps;Metabolism of cofactors and vitamins;Metabolism of other amino acids	Organoheterocyclic compounds	Diazines	0	-	-	0	0.0556602	-	-	0	66-22-8	Pyrimidines and pyrimidine derivatives	72562.1	91062.1	79631.3	101989	68420.3	85268.6	48862.1	78470	65033.9	81875.5	72289.1	82537.3	115396	80254.3	119243	87989	68405	115533	126254	79340.9	81704.8	85602.3	80474.5	118071	90522.3	83542.1
[truncated: 384 more columns]

## Sheet: diff.count_genesFC=2
Tag	logFC	pvalue	FDR
ALAS2	3.69284	4.0145e-13	5.87924e-09
AHSP	3.74533	3.20056e-11	2.34361e-07
IFIT1B	3.20286	3.04393e-10	1.48594e-06
EPB42	3.03965	5.3296e-10	1.9513e-06
KLF1	2.23608	3.93503e-09	1.15257e-05
HBM	2.78615	5.30492e-09	1.29484e-05
SLC25A39	1.52916	7.53625e-09	1.57669e-05
HBA1	2.66859	9.92602e-09	1.81708e-05
RUNDC3A	2.15604	2.68286e-08	4.3656e-05
SNCA	1.73481	3.54921e-08	5.19782e-05
RHCE	2.49863	8.70493e-08	0.000115894
HBB	2.39274	2.39061e-07	0.000291754
TRIM10	1.81757	2.78652e-06	0.00313912
HBA2	2.00621	3.41018e-06	0.00356729
OR2W3	1.61547	6.50301e-06	0.0063491
SLC6A8	1.2116	6.96139e-06	0.00637184
ABLIM3	1.15019	1.58809e-05	0.0136809
RAP1GAP	1.76557	1.74276e-05	0.0141793
DMTN	1.09076	1.98836e-05	0.0146475
HBQ1	1.74182	2.00034e-05	0.0146475
TBXA2R	1.13169	2.95075e-05	0.020578
ABCB9	1.10424	3.19625e-05	0.020918
HBD	2.2313	4.16496e-05	0.0245449
SPOCD1	1.12495	4.80607e-05	0.0269883
CA1	2.48646	4.97565e-05	0.0269883
KRT1	2.58056	5.62609e-05	0.0284118
CMTM8	1.02513	5.98805e-05	0.0292316
ASXL3	1.54797	7.20926e-05	0.0340579
ITGA2B	1.11976	7.84623e-05	0.0348206
GMPR	1.18821	8.69612e-05	0.0363871
SDSL	1.33914	0.000100968	0.0410743
MAOA	2.33811	0.000113644	0.0449815
SLC4A1	2.10456	0.000132864	0.0493544
FOXD1	-1.61313	0.000131289	0.0493544
GPRC5B	1.26724	0.000159357	0.0569215
OSBP2	1.50068	0.000188975	0.0615009
PRTN3	2.05591	0.000186909	0.0615009
TUBB2A	1.37252	0.000276025	0.0860083
OR2B6	1.15584	0.000297348	0.0907221
TMPRSS9	1.39154	0.00039763	0.111986
RBKS	-1.3808	0.000453203	0.12291
NR4A1	-1.23709	0.000492025	0.126671
SELENBP1	1.98719	0.000560593	0.126671
SLC6A9	1.27053	0.000553578	0.126671
CRYM	1.42308	0.000602561	0.131709
IFI27	2.14397	0.000669872	0.138415
GNG8	1.41366	0.000670971	0.138415
KLC3	2.0971	0.00081284	0.154598
PRKG2	1.00795	0.000859342	0.159305
MYL4	1.68182	0.000954335	0.165871
EGR3	-1.93509	0.00111248	0.183059
TM4SF1	1.3431	0.00116328	0.189292
BEST3	1.33804	0.00117756	0.189509
PPARGC1A	-1.54254	0.00119759	0.190639
PNMA2	1.61538	0.0012376	0.192816
ANK1	1.04626	0.00126795	0.194981
ADCY5	1.01257	0.00138399	0.204733
KLHDC8A	1.85295	0.00193076	0.25831
RIMKLA	1.2742	0.0021329	0.266977
ELANE	1.30186	0.00226446	0.271828
TFPI	1.01534	0.00225302	0.271828
CLCN1	-1.48529	0.00235606	0.273846
PLEK2	1.33858	0.00241979	0.274712
NHLH1	1.13608	0.00253692	0.281464
RAB3IL1	1.17154	0.00264429	0.285402
BEX1	1.23151	0.00269216	0.285701
SLITRK5	1.08175	0.00280893	0.291866
SLC1A1	1.49075	0.00281005	0.291866
KRT7	1.8638	0.00293255	0.297199
VWCE	1.25871	0.00333537	0.310498
FOSL1	-1.08972	0.0035516	0.322213
INSYN2	1.50376	0.00364584	0.323348
CXXC4	-1.3103	0.00379892	0.32346
MYZAP	1.35634	0.00389818	0.325064
LINGO2	-1.09574	0.00384858	0.325064
GALNT9	1.38322	0.00388568	0.325064
CXCL8	-1.4546	0.0044297	0.340435
EGR1	-1.55126	0.00443996	0.340435
SEPT3	1.03533	0.00453621	0.344211
MPO	1.0488	0.00465823	0.349845
SAMD14	1.11848	0.00509945	0.366085
PIWIL2	1.02409	0.0055182	0.376467
TXNRD3	1.02042	0.00585101	0.391269
RGSL1	-1.5774	0.00605473	0.395855
ST8SIA5	1.43103	0.0063118	0.40901
OR13A1	1.56967	0.00641714	0.412189
CRMP1	-1.11047	0.00727462	0.440831
GPC5	1.40156	0.00770567	0.4478
TMEM178B	1.04315	0.00830451	0.464196
GPR85	1.64737	0.00838839	0.467102
HTRA3	1.40834	0.00857999	0.472383
TSPO2	1.07196	0.00865963	0.472517
SPINK2	1.14873	0.00863438	0.472517
G0S2	-1.6634	0.00880479	0.474
AQP1	1.12901	0.00959386	0.480499
TLCD1	1.17984	0.00977999	0.480499
TULP2	-1.0964	0.00984294	0.480499
SDC1	1.11663	0.0100747	0.485343
HRASLS	1.10882	0.0105344	0.496064
SMIM24	1.20535	0.0106024	0.497013
PCOLCE2	1.42719	0.010863	0.500002
RNF182	1.43572	0.0108911	0.500002
OSM	-1.03812	0.0113387	0.502833
MMP1	1.24499	0.0112778	0.502833
CHIT1	1.01411	0.0119631	0.509487
NR4A3	-1.0796	0.0118821	0.509487
AC104389.5	1.50197	0.0124018	0.514761
TP53TG3D	1.68547	0.0124794	0.514761
TEPP	1.14376	0.0129071	0.515055
APOA1	1.26422	0.0134529	0.519557
PNMA6A	1.18231	0.0137289	0.523595
CALY	1.16583	0.0138871	0.526881
MOV10L1	-1.70543	0.0143006	0.535943
LSMEM2	1.04394	0.0148586	0.54401
GALR2	1.05099	0.0147327	0.54401
FOXB1	1.61432	0.015285	0.546237
AGRP	1.18908	0.0163943	0.558359
EFCC1	1.01953	0.0165616	0.561447
CAMK2N2	-1.42716	0.0168164	0.564855
LHFPL6	1.05335	0.01768	0.577432
HTRA4	1.15853	0.0176943	0.577432
SPSB4	1.35904	0.0180637	0.580526
PFN4	1.29898	0.0187256	0.587231
SOX10	1.3447	0.0188353	0.588152
EFCAB6	1.4209	0.0187979	0.588152
FOSB	-1.09969	0.0192218	0.591395
CEACAM8	1.09196	0.0194967	0.594263
DAAM2	1.15067	0.0198267	0.594263
TWIST2	1.33328	0.0204004	0.594263
AC008687.4	1.26345	0.0201434	0.594263
CHMP4C	1.22544	0.0202945	0.594263
SPTA1	1.12861	0.0214484	0.597097
ARHGEF37	1.01118	0.0216346	0.597097
DSCAML1	-1.09229	0.0220116	0.597097
NXF3	-1.85498	0.0230013	0.610243
CALCB	1.2519	0.0239755	0.61817
DEFA3	1.09373	0.0242403	0.619545
SCN2B	1.18495	0.0251577	0.625597
FAM72C	1.16074	0.0253968	0.62896
FGF22	1.15889	0.0261482	0.630874
ENTHD1	-1.42903	0.0266017	0.632251
BICC1	-1.0319	0.0278435	0.649313
ARPP21	-1.43683	0.0281836	0.652275
CARD10	1.52591	0.0297423	0.663944
DEFA1	1.06873	0.0303366	0.669096
HTR6	1.19061	0.031132	0.676452
ACCSL	1.03806	0.0330728	0.690898
FAM228A	1.32022	0.0345764	0.706237
CCDC192	1.15095	0.035204	0.70819
CXorf67	1.08921	0.0356943	0.711614
DEFA4	1.03955	0.0364329	0.712934
SLC26A3	-1.23135	0.0368328	0.714459
C6orf132	1.20911	0.0371905	0.714534
CELF5	1.13913	0.039545	0.7212
ENPEP	1.2972	0.0412629	0.730708
WNK3	1.13091	0.0420848	0.738534
CAPN11	1.0798	0.0451839	0.756233
AKR1C4	1.35372	0.0477116	0.761459
HTR1B	-1.32568	0.0474318	0.761459
HTR3A	-1.15898	0.0495323	0.770064

## Sheet: PICRUSt2.microbiomics
description	mean_RA	mean_RA_ane	sd_RA	sd_RA_ane	se_RA	se_RA_ane	p_value	sign
Methane metabolism	83263.3	98337.8	12281.7	21946.1	1941.91	3235.77	0.000710971	***
Arginine biosynthesis	53083.4	61365.8	8654.63	11547.2	1368.42	1702.54	0.000885117	***
Selenocompound metabolism	36623.6	43625.3	5791.58	10166.2	915.73	1498.92	0.00127829	**
Glycine, serine and threonine metabolism	94596.1	108710	12367.9	20295.1	1955.53	2992.35	0.00135771	**
Cushing syndrome	463.315	1049.5	538.77	1113.57	85.1871	164.188	0.00139911	**
Renal cell carcinoma	463.315	1049.5	538.77	1113.57	85.1871	164.188	0.00139911	**
Glycolysis / Gluconeogenesis	123929	141181	17223.8	24448.7	2723.32	3604.77	0.00144166	**
Peroxisome	12017.2	15981.1	3436.71	6499.36	543.392	958.278	0.00148541	**
Carbon fixation in photosynthetic organisms	57534.9	64531.6	8025.05	10605.6	1268.87	1563.72	0.00167291	**
Fatty acid degradation	17598.3	23552.8	5193.25	10258.7	821.126	1512.56	0.00167291	**
Pentose phosphate pathway	89698.3	102779	11937.6	19984.8	1887.5	2946.6	0.00177461	**
Taurine and hypotaurine metabolism	12570.1	15382.1	2216.96	4049.2	350.533	597.022	0.00188196	**
Fructose and mannose metabolism	80640.9	103171	16213.4	36711.3	2563.57	5412.78	0.00199525	**
Nicotinate and nicotinamide metabolism	48243.2	56348.6	7356.96	12364.5	1163.24	1823.05	0.00205422	**
Pertussis	3195.73	10594.1	4787.62	16256.1	756.989	2396.83	0.00224083	**
Lysine degradation	14442.7	21315.9	6537.71	12441.6	1033.7	1834.42	0.0023064	**
Pentose and glucuronate interconversions	36166.6	49250	8959.1	20282.6	1416.56	2990.51	0.00258666	**
Apoptosis - fly	1750.93	2617.95	866.953	1643.42	137.077	242.31	0.00273817	**
Ascorbate and aldarate metabolism	11344.7	18145.5	5300.12	11935.3	838.022	1759.77	0.00298067	**
Propanoate metabolism	68269.8	83468.9	12377	24447.6	1956.97	3604.6	0.00306576	**
Pathogenic Escherichia coli infection	6631.73	10429.3	3276.04	7870.1	517.987	1160.38	0.00315305	**
Ethylbenzene degradation	431.11	1502.66	734.965	2134.78	116.208	314.756	0.00319668	**
Biosynthesis of siderophore group nonribosomal peptides	2445.01	7396.1	3856.01	9039.11	609.689	1332.74	0.00324261	**
Cationic antimicrobial peptide (CAMP) resistance	27828.4	47445	13451.8	34503.5	2126.92	5087.27	0.00324261	**
Lipoic acid metabolism	2563.97	4207.61	1678.04	3005.72	265.321	443.17	0.00324261	**
FoxO signaling pathway	1947.88	3626.65	1515.91	3072.85	239.687	453.067	0.00333448	**
Geraniol degradation	971.743	3104.7	1825.05	4371.62	288.566	644.56	0.00338115	**
Carbon metabolism	287804	330125	41099.5	64617.9	6498.41	9527.39	0.00352537	**
Flavone and flavonol biosynthesis	243.854	668.751	326.396	802.424	51.6077	118.311	0.00377762	**
Citrate cycle (TCA cycle)	51555.6	62979.4	10250.1	19783	1620.69	2916.85	0.00393728	**
C5-Branched dibasic acid metabolism	29256.5	34258.3	4978.15	8358.91	787.114	1232.45	0.00427437	**
Purine metabolism	174802	199745	25475.9	39173.1	4028.1	5775.76	0.00427437	**
Aminobenzoate degradation	4444.74	7058.92	2216.63	4456.6	350.48	657.089	0.00439243	**
Butanoate metabolism	60145.5	73025.9	11704.9	20947.2	1850.7	3088.49	0.00439243	**
Quorum sensing	161959	182462	24479.8	33210.7	3870.59	4896.65	0.00439243	**
MAPK signaling pathway - fly	1263.84	2399.93	1030.47	2092.57	162.932	308.533	0.00451343	**
Monobactam biosynthesis	26907.7	30192.9	3823.56	5397.16	604.557	795.767	0.00451343	**
Tryptophan metabolism	10054.5	14869.7	4624.96	8744.9	731.27	1289.36	0.00451343	**
Lipopolysaccharide biosynthesis	14855.9	31329.6	16017.3	32496	2532.56	4791.27	0.00489476	**
Tyrosine metabolism	16416.6	20694.4	3700.84	8198.41	585.155	1208.79	0.00489476	**
Ubiquinone and other terpenoid-quinone biosynthesis	9040	19357.7	7962.42	19872.2	1258.97	2930	0.00489476	**
Vitamin B6 metabolism	17788.2	21446.1	3225.81	6350.44	510.045	936.321	0.00489476	**
2-Oxocarboxylic acid metabolism	91294.8	100466	13610.4	14968.5	2151.99	2206.98	0.00502821	**
Phosphonate and phosphinate metabolism	6614.16	10702.1	3050.66	7620.34	482.351	1123.56	0.00502821	**
Metabolic pathways	1.99075e+06	2.287e+06	289138	460678	45716.8	67923.3	0.00516493	**
Proximal tubule bicarbonate reclamation	1220.8	2293.77	898.484	1824.11	142.063	268.95	0.00516493	**
Valine, leucine and isoleucine biosynthesis	52169.4	57963.2	8073.02	10035.9	1276.46	1479.71	0.00516493	**
Glutathione metabolism	18673.8	29103.7	8147.8	19333	1288.28	2850.49	0.00530501	**
alpha-Linolenic acid metabolism	641.516	2131.23	1084.66	2852.16	171.499	420.527	0.00590028	**
Folate biosynthesis	44776.3	55669.9	11086.9	19145.1	1752.99	2822.8	0.00590028	**
Microbial metabolism in diverse environments	494464	590758	79046.6	151871	12498.4	22392.1	0.00590028	**
Inositol phosphate metabolism	8897.3	10517.2	2096.36	3287.39	331.464	484.7	0.0060582	**
Longevity regulating pathway - worm	17843.1	21277	3319.37	6340.46	524.839	934.85	0.00621993	**
Longevity regulating pathway	1708.36	3357.87	1459.8	3130.05	230.815	461.5	0.00638553	**
Tropane, piperidine and pyridine alkaloid biosynthesis	9488.23	11281.4	2216.68	3217.44	350.487	474.386	0.00638553	**
Pantothenate and CoA biosynthesis	61431.6	69415.4	9093.91	12558.5	1437.87	1851.66	0.00655509	**
PPAR signaling pathway	8541.5	10102.5	2143.68	3037.65	338.945	447.878	0.00655509	**
Carbon fixation pathways in prokaryotes	90235.7	100706	14339.3	17794.9	2267.24	2623.71	0.00672868	**
Autophagy - yeast	2092.28	1623.55	814.068	943.46	128.715	139.106	0.00708833	**
Biosynthesis of secondary metabolites	971310	1.07449e+06	133155	162824	21053.6	24007	0.00746513	**
Isoquinoline alkaloid biosynthesis	4641.4	5556.02	1812.2	1893.47	286.533	279.176	0.00785981	**
Pyruvate metabolism	112712	129561	19010.7	29358.1	3005.86	4328.61	0.00785981	**
Phosphatidylinositol signaling system	8612.7	10007.2	1487.56	2498.46	235.204	368.378	0.00806407	**
Amino sugar and nucleotide sugar metabolism	137665	154545	21816.5	27092.9	3449.49	3994.63	0.0084869	**
Drug metabolism - cytochrome P450	2201.5	4865.97	2250.61	5100.22	355.852	751.986	0.0084869	**
Riboflavin metabolism	16975.8	20974.2	4185.33	6972.04	661.759	1027.97	0.00892946	**
Betalain biosynthesis	228.217	748.52	410.278	1067.29	64.8706	157.363	0.00915607	**
Retinol metabolism	1424.1	2499.3	996.342	2022.66	157.535	298.226	0.00915837	**
Ferroptosis	4057.1	5727.11	2401.96	3461.17	379.784	510.322	0.00939251	**
beta-Alanine metabolism	12393.3	16956.2	4419.78	8598.82	698.829	1267.83	0.00963197	**
Biotin metabolism	36299.7	41748.6	7101.71	10054.2	1122.88	1482.41	0.00963197	**
Base excision repair	40519.6	44180.7	5178.45	6803.94	818.785	1003.19	0.0103833	*
Nitrotoluene degradation	6374.73	9060.37	2754.45	5148.2	435.516	759.061	0.0106452	*
Metabolism of xenobiotics by cytochrome P450	2209	4861.02	2251.66	5098.54	356.019	751.738	0.0109128	*
Glycosaminoglycan degradation	4452.57	6062.6	2432.01	3856.87	384.534	568.665	0.0114661	*
Type I diabetes mellitus	5272.41	6451.01	989.479	2280	156.45	336.168	0.0114661	*
Steroid hormone biosynthesis	557.841	970.205	556.842	872.782	88.0445	128.685	0.0120438	*
Phenylalanine, tyrosine and tryptophan biosynthesis	79037.2	85896.3	11497.9	12700.6	1817.98	1872.6	0.0120442	*
Yersinia infection	609.156	2104.08	1214.57	2992.74	192.041	441.255	0.012553	*
Central carbon metabolism in cancer	26201.4	28483.6	3436.02	3946.2	543.283	581.836	0.012648	*
Naphthalene degradation	6301.02	8040.73	1712.22	3181.42	270.726	469.074	0.012648	*
Glyoxylate and dicarboxylate metabolism	73950.6	89772.7	14795.3	27800.7	2339.35	4098.99	0.0129598	*
Chagas disease (American trypanosomiasis)	453.41	1037.43	695.868	1263.03	110.026	186.224	0.0132784	*
Huntington disease	2975.26	5112.95	2220.69	4382.89	351.122	646.221	0.0132784	*
Bacterial invasion of epithelial cells	932.152	3115.89	1774.94	4427.28	280.642	652.767	0.013603	*
Chemical carcinogenesis	1026.29	3148.43	1850.14	4576	292.533	674.694	0.0139342	*
Degradation of aromatic compounds	12614.3	16587.1	3831.47	10628.7	605.808	1567.12	0.0146231	*
African trypanosomiasis	476.089	1054.53	692.997	1260.29	109.572	185.819	0.0153384	*
Benzoate degradation	10790.2	14147.2	3745.82	8027.03	592.265	1183.52	0.0153394	*
Nonribosomal peptide structures	1726.36	1305.84	769.996	823.985	121.747	121.49	0.0153394	*
Biofilm formation - Vibrio cholerae	27295.2	41554.6	12010.7	26452.6	1899.06	3900.23	0.015709	*
Biosynthesis of unsaturated fatty acids	952.257	2501.8	1349.03	3238.87	213.3	477.546	0.015709	*
Toluene degradation	488.987	1425.89	823.605	2023.39	130.223	298.333	0.0158853	*
ABC transporters	321041	390658	60078.8	116588	9499.29	17189.9	0.0160864	*
Galactose metabolism	93124.2	106494	14448.5	25065.8	2284.51	3695.75	0.0164718	*
Arabinogalactan biosynthesis - Mycobacterium	1133.91	1711.86	670.576	1166.46	106.027	171.985	0.0172669	*
Cysteine and methionine metabolism	118770	128183	16121.4	16284.1	2549.01	2400.96	0.0176769	*
D-Glutamine and D-glutamate metabolism	14653.6	15993.7	2126.47	2149.1	336.225	316.868	0.0176769	*
Longevity regulating pathway - multiple species	7024.56	9030.92	2161.48	4159.52	341.76	613.288	0.0176769	*
Novobiocin biosynthesis	13132	14302.7	2155.38	2541.66	340.795	374.748	0.0198577	*
Pathways in cancer	5582.81	7676.54	2116.66	4655.51	334.673	686.417	0.0198577	*
Sulfur metabolism	37502.4	51792.5	10821	28632.2	1710.95	4221.58	0.020321	*
Two-component system	178725	247472	53235.6	125059	8417.29	18438.9	0.020321	*
Antifolate resistance	19175.5	20487.2	2460.58	2596.41	389.053	382.82	0.0222697	*
Valine, leucine and isoleucine degradation	19806.8	23561.2	5438.6	7562.92	859.917	1115.09	0.0227816	*
Adipocytokine signaling pathway	3473.81	4531.05	2252.39	2954.78	356.134	435.659	0.024379	*
Fatty acid metabolism	58321.1	64243.8	9363.71	12111.9	1480.53	1785.8	0.024379	*
Bladder cancer	214.449	722.538	413.618	1071.78	65.3987	158.025	0.0246389	*
Alzheimer disease	5220.86	5762.93	878.071	1360.85	138.835	200.647	0.0249326	*
beta-Lactam resistance	53339	61570.9	10391.4	14698.9	1643.02	2167.23	0.0260726	*
MAPK signaling pathway - plant	4478.25	5682.33	1327.83	2639.17	209.948	389.124	0.0260726	*
Nitrogen metabolism	42447.9	49823.9	8264.19	14068.3	1306.68	2074.25	0.0272573	*
Phosphotransferase system (PTS)	61446.4	89220	23478.6	51345.7	3712.29	7570.51	0.0272573	*
Alanine, aspartate and glutamate metabolism	102053	109590	14515.7	13186.3	2295.14	1944.22	0.0278669	*
Thermogenesis	3300.6	4377.29	2293.11	3037.93	362.573	447.918	0.0284882	*
Hepatocellular carcinoma	971.374	2528.19	1615.48	3552.3	255.429	523.758	0.0291214	*
Fluorobenzoate degradation	513.365	1379.6	990.55	1940.13	156.62	286.057	0.0293477	*
Biofilm formation - Pseudomonas aeruginosa	11230.1	15677.2	5731.24	12181.5	906.189	1796.07	0.0297667	*
MAPK signaling pathway - yeast	444.547	957.942	490.212	1073.17	77.5093	158.231	0.0297667	*
Amyotrophic lateral sclerosis (ALS)	2110.34	3559.56	1525.2	3127.94	241.155	461.19	0.0304243	*
Platinum drug resistance	3942.68	5700.02	1833.15	3966.63	289.847	584.848	0.0317769	*
Viral carcinogenesis	5165.53	5808.58	1019.81	1296.55	161.247	191.166	0.0317769	*
Linoleic acid metabolism	211.19	628.981	351.864	848.156	55.6346	125.054	0.0321213	*
DNA replication	66778.8	70909.8	8171.26	8189.45	1291.99	1207.47	0.0324723	*
Human papillomavirus infection	5166	5810.12	1019.25	1295.52	161.157	191.013	0.0324723	*
Primary immunodeficiency	4220.92	4929.76	1199.08	1634.08	189.591	240.933	0.0324723	*
Spliceosome	0.008	0.237565	0	0.701847	0	0.103482	0.0327737	*
Photosynthesis	47376.5	44520.7	9955.62	8565.11	1574.12	1262.86	0.0331807	*
Drug metabolism - other enzymes	39003	43145.8	6206.63	8403.21	981.355	1238.99	0.0339023	*
GABAergic synapse	11785.2	13250	2098.17	2905.45	331.75	428.385	0.0353858	*
Pancreatic secretion	1052.95	1998.57	922.624	1887.66	145.88	278.321	0.0353858	*
Ribosome biogenesis in eukaryotes	5127.53	5725.3	851.38	1359.28	134.615	200.415	0.0361481	*
Protein export	59639.7	63531.6	7889.11	8036.92	1247.38	1184.98	0.0369243	*
Thiamine metabolism	53485.5	57656.1	8872.38	8021.35	1402.85	1182.68	0.0377147	*
Caprolactam degradation	570.537	1564.63	1114.66	2257.9	176.243	332.91	0.039753	*
Synthesis and degradation of ketone bodies	2832.99	3627.03	1617.93	2126.99	255.817	313.607	0.041886	*
Oxidative phosphorylation	104527	115661	18544.7	25554.6	2932.17	3767.82	0.0427655	*
Biosynthesis of amino acids	479637	511725	67171.3	60668.7	10620.7	8945.1	0.0436606	*
Arachidonic acid metabolism	1215.56	2126.93	916.559	2135.9	144.921	314.921	0.0454982	*
Prion diseases	648.029	1087.4	564.93	1030.89	89.3232	151.996	0.0464413	*
Glycerolipid metabolism	44036.5	48264.4	6959.99	9902.22	1100.47	1460	0.0474007	*
Protein processing in endoplasmic reticulum	6531.93	5952.58	1618.09	1596.15	255.842	235.339	0.0483767	*
Amoebiasis	3768.91	4277.55	1104.14	1099.33	174.579	162.087	0.0493685	*
One carbon pool by folate	51309.2	54468.4	6812.59	6288.5	1077.17	927.189	0.0535135	-
Type II diabetes mellitus	5273.16	5849.98	999.381	1279.13	158.016	188.597	0.0545937	-
Pyrimidine metabolism	136223	147638	20859.2	22448.3	3298.13	3309.82	0.0568087	-
Biofilm formation - Escherichia coli	37254.9	52564.9	13500.1	31071.9	2134.55	4581.3	0.059098	-
Starch and sucrose metabolism	145932	161940	26817.5	35791.2	4240.22	5277.13	0.059098	-
Glycerophospholipid metabolism	53851	63203.8	10223.9	17771.5	1616.54	2620.27	0.0626751	-
Phenylalanine metabolism	17456.4	20520.1	3941.97	8799.35	623.28	1297.39	0.0639066	-
Carbohydrate digestion and absorption	1153.98	2035.29	906.511	1873.61	143.332	276.249	0.0690337	-
Thyroid hormone synthesis	1428.66	2459.81	1107.11	2342.46	175.05	345.377	0.070367	-
Cyanoamino acid metabolism	24137.3	25857.5	3831.09	4199.94	605.749	619.247	0.0717214	-
Mismatch repair	83579.7	88168	11604.7	10076.3	1834.87	1485.66	0.0717214	-
Arginine and proline metabolism	40016	45983	8130.69	12784.9	1285.58	1885.03	0.073097	-
Flagellar assembly	34622.3	49290.7	22009.6	38261.2	3480.03	5641.31	0.0803024	-
Chlorocyclohexane and chlorobenzene degradation	2262.65	2983.62	1283.61	1825.2	202.957	269.111	0.0818106	-
Polycyclic aromatic hydrocarbon degradation	56.5999	259.465	157.87	995.962	24.9614	146.847	0.0861049	-
RNA polymerase	17486.4	18119	2030.3	1831.19	321.018	269.994	0.0896994	-
Insect hormone biosynthesis	2947.06	2538.92	836.052	1040.14	132.191	153.36	0.0913484	-
Basal transcription factors	11.3211	5.27991	56.6604	8.21027	8.9588	1.21054	0.0961739	-
Other glycan degradation	14309.1	18221.9	5873.36	10899.4	928.659	1607.02	0.0981895	-
Shigellosis	3575.77	6406.84	2664.61	7188.57	421.312	1059.9	0.0999622	-
Fluid shear stress and atherosclerosis	18633.1	20072	3167.51	3593.86	500.827	529.885	0.103584	-
Limonene and pinene degradation	3400.14	4063.85	1214.25	2010.86	191.99	296.485	0.103584	-
Bacterial chemotaxis	34298.1	40709.5	15434.5	19144.9	2440.4	2822.76	0.115078	-
Phenazine biosynthesis	4828.49	5493.11	1327.82	1721.87	209.947	253.875	0.117088	-
Sulfur relay system	30834.5	36378.8	7092.12	13202.7	1121.36	1946.64	0.119125	-
Legionellosis	13194.4	13906.1	2323.91	2170.62	367.442	320.04	0.12119	-
Tuberculosis	14542.1	15142.8	1850.94	1657.94	292.659	244.449	0.123283	-
Photosynthesis - antenna proteins	2.1076	4.9633	11.4917	14.6567	1.817	2.16101	0.123489	-
Systemic lupus erythematosus	0.0576	0.008	0.218956	0	0.0346199	0	0.127116	-
Ether lipid metabolism	652.241	931.842	847.732	959.612	134.038	141.487	0.127553	-
Renin-angiotensin system	93.918	65.4051	131.315	99.6353	20.7627	14.6904	0.134139	-
N-Glycan biosynthesis	1222.23	1599.78	544.238	1074.9	86.0516	158.486	0.134172	-
Biosynthesis of vancomycin group antibiotics	4712.89	5059.38	779.551	978.21	123.258	144.229	0.138731	-
Phenylpropanoid biosynthesis	12051.6	13268.7	2792.13	3674.86	441.475	541.829	0.138731	-
Epithelial cell signaling in Helicobacter pylori infection	10061.2	10850.7	2007.11	2365.41	317.352	348.761	0.148205	-
Homologous recombination	98622.3	103413	12960.3	11623.8	2049.2	1713.83	0.148205	-
Terpenoid backbone biosynthesis	50210.5	52090.5	6785.5	5613.8	1072.88	827.71	0.150649	-
Glycosphingolipid biosynthesis - lacto and neolacto series	2.6288	2.65739	9.52936	9.56248	1.50672	1.40991	0.152748	-
Bacterial secretion system	68384.4	81236.4	16917.7	32286.1	2674.92	4760.33	0.153124	-
Lysosome	6041.06	8234.94	3772.76	7091.22	596.525	1045.54	0.158165	-
Fatty acid biosynthesis	53758.6	56732	8270.79	8205.48	1307.73	1209.83	0.163332	-
Chloroalkane and chloroalkene degradation	11324.1	12298.1	2516.77	2605.27	397.937	384.127	0.165962	-
Furfural degradation	11.0868	23.9355	19.353	52.6256	3.05998	7.75923	0.169684	-
Neomycin, kanamycin and gentamicin biosynthesis	6783.56	6338.19	1661.81	1825.66	262.756	269.179	0.176804	-
Regulation of lipolysis in adipocytes	0.1076	0.811304	0.494568	2.73547	0.0781981	0.403322	0.18018	-
Calcium signaling pathway	15.7845	5.50674	56.4628	12.709	8.92755	1.87384	0.193324	-
Lysine biosynthesis	67583.5	70890	9347.56	8482.63	1477.98	1250.7	0.200054	-
Plant-pathogen interaction	17100.1	18262.5	3872	4014.11	612.217	591.848	0.209325	-
Ras signaling pathway	0.1324	1.53396	0.513938	5.50621	0.0812608	0.811846	0.219137	-
Styrene degradation	900.71	1188.02	855.14	1060.54	135.21	156.368	0.232159	-
D-Alanine metabolism	12177	13040.2	2103.2	2345.23	332.544	345.785	0.23556	-
RNA transport	8992.99	9655.29	2141.66	2372.83	338.626	349.855	0.23556	-
Plant hormone signal transduction	22.2682	9.30261	103.801	16.5715	16.4124	2.44333	0.23634	-
Acarbose and validamycin biosynthesis	8822.06	9341.37	1502.62	1432.49	237.585	211.21	0.249516	-
Retrograde endocannabinoid signaling	10.3663	3.61691	28.7749	8.3419	4.54971	1.22995	0.249818	-
Mineral absorption	475.909	377.747	662.155	610.581	104.696	90.0253	0.267758	-
RNA degradation	64885.5	67317.9	9257.7	8233.49	1463.77	1213.96	0.275308	-
Biosynthesis of type II polyketide backbone	0.2578	0.008	1.57987	0	0.2498	0	0.283549	-
Hematopoietic cell lineage	0.0328	0.008	0.156849	0	0.0248	0	0.283549	-
Mitophagy - yeast	0.0328	0.008	0.156849	0	0.0248	0	0.283549	-
Histidine metabolism	51722.8	50991	9533.25	7060.16	1507.34	1040.96	0.286901	-
Insulin signaling pathway	8755.4	9123.34	1586.48	1606.37	250.844	236.847	0.290837	-
cAMP signaling pathway	7.39015	6.7287	13.9492	16.9183	2.20557	2.49447	0.292628	-
Atrazine degradation	1109.34	1673.84	995.895	1915.74	157.465	282.461	0.292817	-
Sphingolipid signaling pathway	7.10255	2.60604	36.3799	6.72832	5.75217	0.992037	0.302638	-
Apelin signaling pathway	6.9845	5.5937	14.09	12.6925	2.22782	1.87141	0.308859	-
Oxytocin signaling pathway	6.9845	5.5937	14.09	12.6925	2.22782	1.87141	0.308859	-
Adrenergic signaling in cardiomyocytes	6.9097	5.46326	14.1089	12.714	2.23081	1.87457	0.311964	-
Circadian entrainment	6.9097	5.46326	14.1089	12.714	2.23081	1.87457	0.311964	-
Insulin secretion	6.9097	5.46326	14.1089	12.714	2.23081	1.87457	0.311964	-
Carotenoid biosynthesis	237.994	204.624	612.235	296.233	96.8029	43.6772	0.313111	-
Spinocerebellar ataxia	114.623	189.074	150.956	289.667	23.8683	42.7091	0.319374	-
Glucosinolate biosynthesis	9418.71	9915.53	1475.46	1539.54	233.291	226.993	0.327894	-
Endocytosis	16.7404	40.2873	24.2544	68.8061	3.83496	10.1449	0.331766	-
Morphine addiction	0.008	0.0115217	0	0.0238856	0	0.00352174	0.351076	-
Neuroactive ligand-receptor interaction	0.008	0.0115217	0	0.0238856	0	0.00352174	0.351076	-
Nicotine addiction	0.008	0.0115217	0	0.0238856	0	0.00352174	0.351076	-
Glucagon signaling pathway	32338	33639.4	4319.23	3716.35	682.931	547.945	0.35423	-
Apoptosis	400.574	452.339	464.038	655.845	73.3709	96.699	0.367883	-
Dilated cardiomyopathy (DCM)	10.3031	7.9573	22.1276	19.1549	3.49868	2.82424	0.368014	-
Sesquiterpenoid and triterpenoid biosynthesis	68.1382	48.2483	226.373	187.684	35.7927	27.6725	0.368712	-
Arrhythmogenic right ventricular cardiomyopathy (ARVC)	7.5593	7.39752	14.1295	18.4354	2.23406	2.71815	0.375084	-
Tetracycline biosynthesis	26.2298	7.30957	73.496	19.2874	11.6207	2.84378	0.390428	-
Salmonella infection	20968.2	21740.3	4237.48	3733.05	670.004	550.408	0.401001	-
Toll and Imd signaling pathway	6.505	23.2883	17.4763	80.4423	2.76324	11.8606	0.408398	-
Hypertrophic cardiomyopathy (HCM)	10.328	8.00061	22.1168	19.1424	3.49697	2.82239	0.409755	-
Biosynthesis of ansamycins	11900.5	12515	2427.15	2681.97	383.766	395.434	0.415725	-
Carbapenem biosynthesis	8409.52	8746.85	1492.23	1071.42	235.943	157.973	0.415725	-
Toxoplasmosis	20.0785	17.7896	111.392	66.0332	17.6127	9.73606	0.420368	-
Porphyrin and chlorophyll metabolism	88425.3	91900.2	20134.1	21646.5	3183.48	3191.6	0.420703	-
Lipoarabinomannan (LAM) biosynthesis	51.6547	50.1174	134.912	84.5216	21.3315	12.462	0.422833	-
Thyroid hormone signaling pathway	247.679	152.586	439.692	283.299	69.5215	41.7702	0.435789	-
Glutamatergic synapse	11138.6	11470.4	1953.81	1545.82	308.925	227.918	0.451297	-
Regulation of actin cytoskeleton	0.6814	1.94174	2.0282	7.49751	0.320686	1.10545	0.483588	-
Sphingolipid metabolism	15737.1	17012.8	3793.71	6195.01	599.838	913.404	0.488531	-
Biosynthesis of type II polyketide products	9.1324	0.0511304	55.7874	0.204535	8.82076	0.0301571	0.494512	-
Fc gamma R-mediated phagocytosis	0.0576	0.730652	0.218956	4.90127	0.0346199	0.722652	0.495908	-
Polyketide sugar unit biosynthesis	17736.2	17474.6	3768.36	3336.55	595.831	491.947	0.499465	-
Primary bile acid biosynthesis	2794.46	2706.09	1026.6	1094.23	162.319	161.336	0.499465	-
Necroptosis	22895.1	22953.9	3937.23	2939.82	622.531	433.452	0.504981	-
Synaptic vesicle cycle	0.1826	0.120348	1.0126	0.467058	0.160106	0.0688639	0.517679	-
Vasopressin-regulated water reabsorption	0.1826	0.120348	1.0126	0.467058	0.160106	0.0688639	0.517679	-
D-Arginine and D-ornithine metabolism	320.266	398.515	414.856	503.43	65.5945	74.2267	0.527358	-
Apoptosis - multiple species	19.9037	17.7244	111.419	66.0435	17.6169	9.73759	0.539545	-
Colorectal cancer	19.9037	17.7244	111.419	66.0435	17.6169	9.73759	0.539545	-
Epstein-Barr virus infection	19.9037	17.7244	111.419	66.0435	17.6169	9.73759	0.539545	-
Human cytomegalovirus infection	19.9037	17.7244	111.419	66.0435	17.6169	9.73759	0.539545	-
Human immunodeficiency virus 1 infection	19.9037	17.7244	111.419	66.0435	17.6169	9.73759	0.539545	-
Kaposi sarcoma-associated herpesvirus infection	19.9037	17.7244	111.419	66.0435	17.6169	9.73759	0.539545	-
p53 signaling pathway	19.9037	17.7244	111.419	66.0435	17.6169	9.73759	0.539545	-
Small cell lung cancer	19.9037	17.7244	111.419	66.0435	17.6169	9.73759	0.539545	-
Viral myocarditis	19.9037	17.7244	111.419	66.0435	17.6169	9.73759	0.539545	-
Hepatitis B	19.9783	17.8545	111.407	66.0289	17.6151	9.73543	0.540741	-
Hepatitis C	19.9783	17.8545	111.407	66.0289	17.6151	9.73543	0.540741	-
Influenza A	19.9783	17.8545	111.407	66.0289	17.6151	9.73543	0.540741	-
Measles	19.9783	17.8545	111.407	66.0289	17.6151	9.73543	0.540741	-
Biosynthesis of various secondary metabolites - part 3	1.6183	3.6693	4.17408	18.6186	0.659981	2.74517	0.550319	-
Vibrio cholerae infection	0.29025	0.159478	1.01149	0.554432	0.159931	0.0817465	0.557393	-
Nucleotide excision repair	41381.4	41870.7	5447.97	4455.49	861.399	656.926	0.573588	-
NOD-like receptor signaling pathway	15496.3	15180.4	3784.25	3138.02	598.343	462.676	0.585437	-
Non-alcoholic fatty liver disease (NAFLD)	65.4372	128.863	278.264	504.661	43.9974	74.4082	0.595296	-
Non-homologous end-joining	84.0042	130.771	81.3347	241.19	12.8601	35.5616	0.600404	-
Aminoacyl-tRNA biosynthesis	116276	118711	15125.7	11136.6	2391.58	1642	0.609472	-
Antigen processing and presentation	4128.42	4080.67	1036.13	957.943	163.827	141.241	0.609472	-
Estrogen signaling pathway	4128.42	4080.67	1036.13	957.943	163.827	141.241	0.609472	-
IL-17 signaling pathway	4128.42	4080.67	1036.13	957.943	163.827	141.241	0.609472	-
Progesterone-mediated oocyte maturation	4128.42	4080.67	1036.13	957.943	163.827	141.241	0.609472	-
Prostate cancer	4128.42	4080.67	1036.13	957.943	163.827	141.241	0.609472	-
Th17 cell differentiation	4128.42	4080.67	1036.13	957.943	163.827	141.241	0.609472	-
Meiosis - yeast	39.2084	39.4475	95.3598	58.1333	15.0777	8.57129	0.612452	-
Parkinson disease	67.2618	149.188	278.116	508.048	43.974	74.9076	0.618054	-
Biosynthesis of various secondary metabolites - part 2	9003.35	8921.16	2115.6	2237.49	334.505	329.9	0.640116	-
Renin secretion	0.0328	0.0511304	0.156849	0.204535	0.0248	0.0301571	0.643289	-
mRNA surveillance pathway	0.407	0.659478	1.42664	2.35701	0.225571	0.347522	0.64817	-
Cell adhesion molecules (CAMs)	0.6566	1.94174	2.03027	7.49751	0.321013	1.10545	0.661621	-
ECM-receptor interaction	0.6566	1.94174	2.03027	7.49751	0.321013	1.10545	0.661621	-
Focal adhesion	0.6566	1.94174	2.03027	7.49751	0.321013	1.10545	0.661621	-
Glycosphingolipid biosynthesis - globo and isoglobo series	9253.63	9408.35	2528.34	3711.21	399.765	547.189	0.671386	-
Steroid biosynthesis	34.0468	22.3596	113.193	93.7403	17.8973	13.8213	0.672996	-
Gastric cancer	7.7312	2.41948	28.864	8.00517	4.5638	1.1803	0.674409	-
Alcoholism	2.18325	18.6283	4.72744	97.102	0.747473	14.3169	0.68111	-
Amphetamine addiction	2.18325	18.6283	4.72744	97.102	0.747473	14.3169	0.68111	-
Cocaine addiction	2.18325	18.6283	4.72744	97.102	0.747473	14.3169	0.68111	-
Serotonergic synapse	2.18325	18.6283	4.72744	97.102	0.747473	14.3169	0.68111	-
Dopaminergic synapse	2.23325	18.6283	4.76839	97.102	0.753949	14.3169	0.698933	-
PI3K-Akt signaling pathway	4368.67	4351.51	1036.77	1069.15	163.928	157.637	0.722603	-
Peptidoglycan biosynthesis	101028	104053	16808.8	12041.8	2657.71	1775.47	0.735615	-
Vancomycin resistance	35315.6	35878.6	6353.74	4956.63	1004.61	730.815	0.775095	-
mTOR signaling pathway	0.0824	0.224696	0.28782	0.784294	0.0455084	0.115638	0.777171	-
Proteasome	267.354	324.554	588.91	728.643	93.1148	107.432	0.778405	-
Ribosome	244529	249181	31940.4	23680.9	5050.22	3491.56	0.801749	-
Cell cycle - yeast	0.207	0.637565	0.561324	2.74997	0.088753	0.40546	0.821505	-
AMPK signaling pathway	12068.7	11977.8	2778.77	3375.61	439.362	497.706	0.821893	-
Parathyroid hormone synthesis, secretion and action	0.1072	0.871261	0.321958	4.91007	0.0509061	0.723951	0.838571	-
Streptomycin biosynthesis	31629.9	32138.2	5852.67	4966.28	925.388	732.238	0.842156	-
Various types of N-glycan biosynthesis	1591.56	1981.72	1538.95	2496.9	243.33	368.148	0.848935	-
Bisphenol degradation	8.8826	0.0511304	55.8057	0.204535	8.82366	0.0301571	0.849449	-
Melanogenesis	8.8826	0.0511304	55.8057	0.204535	8.82366	0.0301571	0.849449	-
Mannose type O-glycan biosynthesis	1.032	0.489739	5.3885	1.92879	0.851997	0.284384	0.851909	-
Other types of O-glycan biosynthesis	1.032	0.489739	5.3885	1.92879	0.851997	0.284384	0.851909	-
Prolactin signaling pathway	4301.91	4357.75	1123.24	1202.4	177.6	177.285	0.862524	-
Xylene degradation	1080.29	1465.32	1032.18	1867.2	163.203	275.304	0.862524	-
Glycosphingolipid biosynthesis - ganglio series	1587.91	1973.02	1538.34	2497.86	243.232	368.289	0.869335	-
Cell cycle - Caulobacter	52490.2	53533.9	7864.22	5657.38	1243.44	834.135	0.882984	-
Staurosporine biosynthesis	18.0074	0.529043	111.583	2.08235	17.6428	0.307026	0.883858	-
Dioxin degradation	795.49	1205.54	567.721	1822.71	89.7646	268.744	0.889822	-
MicroRNAs in cancer	9181.47	9319.75	2378.39	2657.41	376.056	391.813	0.889822	-
Zeatin biosynthesis	4782.64	4870.12	651.941	552.493	103.081	81.4606	0.889822	-
Leishmaniasis	0.1074	0.137913	0.37693	0.54012	0.0595979	0.0796363	0.890838	-
Bile secretion	7.88725	2.58183	28.9798	8.00763	4.5821	1.18066	0.89389	-
RIG-I-like receptor signaling pathway	266.405	338.841	365.523	568.333	57.7943	83.7961	0.896668	-
Secondary bile acid biosynthesis	9698.66	9969.49	2239.19	2192.91	354.046	323.326	0.896668	-
Steroid degradation	11.4883	0.300435	56.8912	1.37821	8.99529	0.203206	0.904979	-
Caffeine metabolism	0.0576	0.0946087	0.218956	0.461666	0.0346199	0.0680689	0.905552	-
Autophagy - animal	0.0824	0.137913	0.28782	0.54012	0.0455084	0.0796363	0.906364	-
EGFR tyrosine kinase inhibitor resistance	0.0824	0.137913	0.28782	0.54012	0.0455084	0.0796363	0.906364	-
Fanconi anemia pathway	0.1574	0.268348	0.577603	1.08208	0.091327	0.159544	0.906364	-
Phagosome	0.0824	0.137913	0.28782	0.54012	0.0455084	0.0796363	0.906364	-
Tight junction	0.0824	0.137913	0.28782	0.54012	0.0455084	0.0796363	0.906364	-
Human T-cell leukemia virus 1 infection	0.1324	0.398783	0.572918	1.62404	0.0905863	0.239451	0.914137	-
GnRH signaling pathway	0.0328	0.730652	0.156849	4.90127	0.0248	0.722652	0.933926	-
Pancreatic cancer	0.0328	0.730652	0.156849	4.90127	0.0248	0.722652	0.933926	-
Penicillin and cephalosporin biosynthesis	2500.41	2680.57	955.526	1563.05	151.082	230.459	0.937889	-
Cell cycle	0.2818	0.767652	0.70394	2.79641	0.111303	0.412308	0.944607	-
HIF-1 signaling pathway	32749.2	32876.3	4524.99	4693.41	715.464	692.006	0.944779	-
Axon regeneration	2260.13	2293.73	867.815	991.344	137.214	146.166	0.95857	-
Proteoglycans in cancer	4609.18	4683.99	603.289	429.659	95.3884	63.3498	0.95857	-
Herpes simplex virus 1 infection	20.2531	19.5061	111.37	65.9099	17.6092	9.71789	0.959579	-
Choline metabolism in cancer	2276.89	2359.15	863.977	1059.49	136.607	156.213	0.96547	-
Insulin resistance	13116.9	13338.4	1971.34	1678.67	311.696	247.507	0.96547	-
Protein digestion and absorption	669.079	869.593	697.816	1094.02	110.334	161.304	0.96547	-
Flavonoid biosynthesis	5.73785	6.64248	28.3803	37.3236	4.48731	5.50307	0.968669	-
Stilbenoid, diarylheptanoid and gingerol biosynthesis	5.73785	6.64248	28.3803	37.3236	4.48731	5.50307	0.968669	-
Cardiac muscle contraction	50.8831	112.908	222.372	503.384	35.1601	74.2199	0.972197	-
Phospholipase D signaling pathway	2260.18	2294.45	867.84	990.403	137.217	146.027	0.972373	-
Prodigiosin biosynthesis	17257.7	17479.5	3380.65	3287.41	534.528	484.703	0.972373	-
Staphylococcus aureus infection	2266.71	2295.23	2288.15	2412.93	361.789	355.767	0.979278	-
Fatty acid elongation	0.008	0.008	0	0	0	0		-
Isoflavonoid biosynthesis	0.008	0.008	0	0	0	0		-

## Sheet: diff_proteomics
Protein	Description	Gene	RAJ472_1	RAJ292	RAJ353	RAJ186	RAJ194	RAJ259	RAJ283	RAJ311	RAJ316	RAJ408_1	RAJ196	RAJ270	RAJ342	RAJ197	RAJ200	RAJ264	RAJ325	RAJ330	RAJ333	FC	Pvalue	log2FC	UPDOWN
A0A023I7W4	NADH-ubiquinone oxidoreductase chain 6	ND6	106.59	118.772	284.833	175.991	184.179	114.641	115.643	129.267	72.0657	145.556	221.427	248.39	180.098	256.249	207.245	72.0559	289.012	242.639	152.248	0.696914	0.0417804	-0.520948	down
A0A023I8C2	Cytochrome c oxidase subunit 1	COX1	126.792	233.647	322.344	613.524	678.349	367.446	202.059	295.939	350.043	189.175	338.523	374.117	454.923	727.892	765.674	463.798	779.819	618.149	235.163	0.639207	0.0431825	-0.645645	down
A0A023I905	NADH-ubiquinone oxidoreductase chain 4	ND4	40.4765	46.3199	90.4125	62.0038	65.5736	76.6353	30.8973	76.4636	49.6217	26.5601	58.4735	72.0595	93.6051	110.682	84.8091	45.1663	121.931	120.875	81.0988	0.644691	0.0118127	-0.633321	down
A0A023Q8X7	NADH-ubiquinone oxidoreductase chain 5	ND5	26.0408	59.8707	43.8977	50.6894	76.871	68.6604	49.0699	65.4493	44.464	9.23585	58.198	102.846	58.5074	77.4372	112.658	41.1338	91.814	85.6681	49.4884	0.656324	0.0231199	-0.607519	down
A0A023QSC6	NADH-ubiquinone oxidoreductase chain 3	ND3	48.866	108.974	165.401	3.77243	10.201	0	11.5428	0	56.8069	54.2876	95.3822	196.628	82.0659	204.975	104.238	0	229.52	123.332	96.5014	0.406	0.0107635	-1.30045	down
A0A023QZ89	ATP synthase protein 8	ATP8	270.409	325.807	194.186	0	13.1806	0	0	0	20.3783	0	375.099	879.969	489.857	0	0	0	0	0	0	0.283323	0.0250129	-1.81948	down
A0A024F8R8	HLA-DRB1 protein	HLA-DRB1	88.1881	0	0	42.0432	0	125.93	140.983	0	169.462	0	0	263.454	0	96.4796	0	333.294	0	264.424	0	0.47333	0.0422548	-1.07908	down
A0A024QYW3	Proteolipid protein 2 (Colonic epithelium-enriched), isoform CRA_a	PLP2	297.781	1108.22	2316.16	1194.76	1925.52	705.781	804.562	1511.36	633.101	356.294	3270.53	2820.97	2851.29	1823.67	1788.96	645.127	2420.32	1769.49	1092.82	0.528491	0.0135134	-0.920049	down
A0A024QZ02	Galectin	LGALS9	98.8828	88.36	0	81.1791	97.0018	0	0	71.2449	73.9538	53.2993	124.457	106.29	82.7568	114.645	120.236	76.4697	183.487	86.3914	148.246	0.695165	0.0246778	-0.524573	down
A0A024QZJ2	Ubiquitin-conjugating enzyme E2D 1 (UBC4/5 homolog, yeast), isoform CRA_c	UBE2D1	115.923	102.76	27.6869	113.12	66.3013	113.865	71.8623	41.066	173.954	81.3491	101.193	262.101	131.532	188.237	197.506	0	155.844	119.449	96.6876	0.579866	0.0123265	-0.786208	down
A0A024QZV9	Neural cell expressed, developmentally down-regulated 9, isoform CRA_a	NEDD9	45.1687	19.9317	72.5058	20.5477	0	20.4728	59.1741	19.14	34.6021	47.5559	14.9736	16.1976	10.9315	17.4596	23.3632	49.0599	16.933	14.6217	17.7243	1.87074	0.033879	0.90361	up
A0A024QZW4	Adenosine 3-phospho 5-phosphosulfate transporter 2	SLC35B3	0	0	6.35824	0	7.18115	8.91063	0	13.441	5.42358	8.37609	2.62592	6.19503	4.06146	8.88673	6.09868	0	4.01847	1.3448	3.97049	1.78095	0.0221935	0.83265	up
A0A024R012	NAD-dependent protein deacylase sirtuin-5, mitochondrial	SIRT5	29.5276	24.1763	21.3957	12.578	16.4678	0	0	22.4511	0	10.3203	28.5197	23.3277	18.7721	29.1247	31.3182	0	24.3244	24.8795	28.4471	0.749719	0.0383798	-0.415578	down
A0A024R0J9	Heterogeneous nuclear ribonucleoprotein U-like 1, isoform CRA_a	HNRPUL1	67.9213	104.759	105.705	99.4195	91.7445	80.9654	49.3877	29.848	27.4618	95.5254	138.54	116.116	175.671	145.846	292.014	23.7934	241.339	143.966	49.0859	0.510765	0.0354703	-0.969269	down
A0A024R125	5-AMP-activated protein kinase subunit gamma-1	PRKAG1	202.177	187.293	139.366	221.922	121.679	110.152	179.406	214.415	139.486	199.822	201.348	229.093	188.916	246.532	235.204	219.984	162.589	199.748	247.764	0.799588	0.0170178	-0.322672	down
A0A024R1K9	Parvalbumin	PVALB	57.4714	13.8515	48.586	83.3944	100.413	118.95	46.7761	31.3568	66.794	42.9171	29.8509	0	38.777	17.9023	42.7576	23.6999	22.9133	38.3551	43.7331	1.89313	0.0210914	0.920777	up
A0A024R1Z6	Vesicle amine transport protein 1 homolog (T californica), isoform CRA_a	VAT1	405.864	324.943	351.99	284.185	1456.81	214.024	599.259	423.081	247.029	214.963	531.406	683.214	640.111	1008.29	1397.1	426.32	1472.54	795.988	458.088	0.549024	0.0484637	-0.86506	down
A0A024R258	Ubiquilin 1, isoform CRA_d	UBQLN1	118.966	90.1709	145.512	78.4689	93.1053	306.824	116.324	97.2325	115.521	67.7604	82.2747	12.989	95.6487	55.4841	79.6564	77.9565	83.0989	80.5529	50.2017	1.79149	0.0378711	0.841159	up
A0A024R2L6	40S ribosomal protein SA	RPSA	204.08	272.824	391.368	205.567	164.538	427.168	264.496	201.429	592.741	196.647	222.75	166.469	156.067	171.921	189.161	262.829	244.267	134.35	172.641	1.52795	0.0489584	0.611598	up
A0A024R2W3	Protein kinase cAMP-dependent regulatory type II alpha isoform 2 (Fragment)	PRKAR2A	89.9245	61.3673	41.4608	57.8178	25.6449	65.2275	78.1974	84.7896	44.578	34.9072	39.1361	19.783	27.2135	49.5949	39.7804	50.3761	40.0821	28.8127	62.6289	1.47038	0.039513	0.556184	up
A0A024R324	Epididymis secretory sperm binding protein	RHOA	1499.28	2708.05	2229.96	2714.2	6353.45	1370.93	964.971	419.649	1661.62	1911.74	4326.34	4705.74	6663.42	3976.14	3439.43	516.105	5989.05	4498.95	2967.29	0.529912	0.0241425	-0.916174	down
A0A024R413	NADH dehydrogenase [ubiquinone] 1 beta subcomplex subunit 3	NDUFB3	169.861	216.261	0	16.1707	173.495	32.0273	63.0292	27.9222	53.312	185.589	290.487	681.766	325.11	225.501	313.274	42.9959	393.297	265.887	166.016	0.346728	0.0107567	-1.52813	down
A0A024R4I7	Protein LZIC	LZIC	184.572	50.1716	87.0763	77.2199	45.7509	312.319	69.4035	130.573	90.6327	95.1251	66.0994	26.1877	122.857	51.1959	4.1848	61.9403	44.4669	30.4989	68.913	2.15928	0.0470691	1.11055	up
A0A024R4K3	Malate dehydrogenase	MDH2	699.37	879.016	71.6569	978.894	1133.46	72.9255	308.517	450.836	135.027	857.991	1145.65	1482.17	1314.71	1077.09	1490.71	320.902	1410.12	1130.73	837.607	0.492564	0.00490523	-1.02162	down
A0A024R4S0	Chromatin modifying protein 2A, isoform CRA_b	CHMP2A	53.8135	40.8891	0	115.475	33.7872	221.511	118.799	283.681	182.088	89.7062	15.1755	23.7233	89.5682	26.6841	68.0294	129.873	66.5194	21.0588	17.9655	2.4853	0.0355343	1.31342	up
A0A024R4Y2	HCG39762, isoform CRA_c	hCG_39762	0	122.604	133.171	21.3179	106.298	166.088	66.5134	63.0965	132.871	0	121.312	28.3732	85.5845	35.9555	21.7723	46.7837	25.7607	68.1937	53.4899	1.87481	0.0287519	0.906743	up
A0A024R4Z6	FACT complex subunit SSRP1	SSRP1	138.178	152.787	89.6359	128.954	167.231	114.555	148.856	124.153	112.866	162.955	162.781	219.096	170.936	157.159	245.978	141.825	249.933	130.224	107.074	0.760978	0.0451646	-0.394074	down
A0A024R5U3	Cyclic AMP phosphoprotein, 19 kD, isoform CRA_a	ARPP-19	659.46	0	0	0	0	0	837.687	432.297	316.742	243.64	0	237.842	121.758	0	0	0	0	160.214	241.002	2.61806	0.0473142	1.3885	up
A0A024R5U5	Disintegrin and metalloproteinase domain-containing protein 10	ADAM10	514.497	355.164	388.948	594.347	414.047	502.333	329.333	183.553	585.178	500.113	541.993	1160.34	551.738	747.991	638.898	154.904	576.556	706.974	1171.31	0.628851	0.0446303	-0.669209	down
A0A024R654	AP-5 complex subunit mu-1	C14orf108	0	0	32.7126	20.0702	0	43.5409	0	23.6822	29.5815	25.1176	18.1422	11.8951	14.3896	22.9114	18.2635	0	11.7506	21.6482	18.7612	1.69089	0.00425718	0.757784	up
A0A024R6C0	NPC intracellular cholesterol transporter 2	NPC2	138.869	184.319	443.696	271.286	263.474	137.306	162.649	31.9905	113.669	237.335	295.63	250.068	294.053	322.772	615.494	67.7711	488.302	399.378	318.19	0.5853	0.0350008	-0.772752	down
A0A024R6D4	Enhancer of rudimentary homolog	ERH	187.502	253.119	49.0211	259.641	194.188	183.11	246.389	211.13	167.768	194.103	247.837	249.726	239.31	343.508	520.513	258.435	463.67	294.217	187.037	0.624542	0.0102484	-0.67913	down
A0A024R6Z0	Dynein light intermediate chain	DYNC1LI2	36.5025	33.3729	0	41.8859	25.2297	0	27.7494	28.2691	22.1632	20.6499	30.7109	52.7543	69.0776	34.1424	38.719	40.1784	43.2847	22.7158	41.5937	0.710924	0.0395399	-0.492233	down
A0A024R716	Transmembrane protein 168	FLJ13576	0	13.6204	32.6352	0	21.626	38.21	25.912	35.5078	42.4179	16.4765	5.97761	18.5942	26.2835	14.7755	8.29553	16.6964	21.6947	19.6997	14.7571	1.73536	0.0112477	0.795238	up
A0A024R7F8	Tartrate-resistant acid phosphatase type 5	ACP5	53.2213	0	0	0	0	40.6878	29.4715	0	0	0	0	0	0	12.8289	23.6679	28.9777	10.102	0	19.8119	2.15576	0.0177238	1.10819	up
A0A024R7G6	Epidermal growth factor receptor pathway substrate 15-like 1, isoform CRA_a	EPS15L1	342.4	208.788	232.374	246.125	233.565	456.146	281.004	304.858	235.076	246.749	183.416	65.39	200.004	205.576	199.923	252.495	158.551	133.492	319.194	1.46002	0.0177136	0.545989	up
A0A024R7M7	Tyrosine-protein kinase	JAK3	102.474	95.0724	100.903	94.5023	61.7032	258.607	101.63	214.606	124.932	42.7772	88.9568	44.5411	80.672	70.9963	39.1088	78.9797	49.686	55.8351	111.603	1.73682	0.044161	0.796447	up
A0A024R802	Protein kinase, cAMP-dependent, regulatory, type I, beta, isoform CRA_b	PRKAR1B	29.6974	0	0	18.1926	0	0	0	28.9753	0	16.5341	16.4661	2.8836	11.4382	14.6766	0	0	0	0	15.8697	1.90349	0.0324896	0.928647	up
A0A024R824	Copper transport protein	SLC31A1	0	18.0334	21.5446	42.7696	20.3189	0	0	20.2745	18.7671	22.7008	26.4996	51.5197	35.3857	29.8948	58.6385	0	58.6616	79.1652	13.8522	0.531354	0.0320165	-0.912254	down
A0A024R860	Carbohydrate sulfotransferase	CHST12	9.5284	15.6191	28.036	58.4966	42.9743	82.9175	30.1575	42.9702	29.9244	0	4.63734	15.1771	26.7708	3.36838	21.1236	37.3222	17.3908	13.1995	35.0921	1.95669	0.0444776	0.968416	up
A0A024R8L1	WW domain binding protein 2, isoform CRA_a	WBP2	573.143	1293.05	225.946	972.32	989.184	579.032	687.098	802.412	382.129	568.55	936.555	1197.21	1805.41	793.946	785.429	883.809	981.674	1091.49	1090.34	0.665447	0.0243749	-0.587604	down
A0A024R9C1	Polyadenylate-binding protein	PABPC1	230.445	104.858	147.596	92.9813	98.5438	250.46	120.616	126.205	198.595	121.842	101.743	41.2213	98.4952	80.3302	71.349	86.4303	119.725	57.8497	156.71	1.65008	0.0155358	0.722538	up
A0A024RA31	Aquaporin-1	AQP1	0	35.1238	155.781	109.7	67.9478	0	124.746	50.0986	28.6664	0	86.4367	26.0778	21.3184	7.89164	0	0	17.0094	24.8418	46.4757	2.48668	0.0380725	1.31422	up
A0A024RA70	Sorting nexin 10, isoform CRA_b	SNX10	0	3.39775	23.7954	0	16.7192	10.1126	10.8709	6.31767	15.0585	0	2.74232	1.71915	0	1.68571	0	0	0	2.33248	0	5.81371	0.00746616	2.53946	up
A0A024RAC9	Zinc finger, UBR1 type 1, isoform CRA_c	ZUBR1	73.1442	53.2916	0	53.1019	20.0917	0	32.321	46.3468	0	38.4284	22.2357	20.9795	23.4947	20.7413	15.8443	25.6944	7.46742	29.3167	18.4049	2.21099	0.00766993	1.1447	up
A0A024RAE9	Bridging integrator 1, isoform CRA_d	BIN1	68.4319	47.7427	35.4427	44.9608	27.3392	49.6144	51.035	40.2156	80.3301	31.6607	27.1998	19.5351	23.7356	38.8393	36.7584	34.3859	33.1515	35.1621	28.2587	1.54894	0.0106089	0.631277	up
A0A024RB09	RAB5B, member RAS oncogene family, isoform CRA_a	RAB5B	612.575	775.569	147.908	725.171	561.326	161.718	307.78	430.626	343.512	611.094	810.64	1023.88	497.393	624.196	615.389	563.303	818.724	559.141	709.845	0.676504	0.0255734	-0.56383	down
A0A024RBA9	Ras-related protein Rab-21	RAB21	976.266	833.213	602.394	1193.16	731.428	458.332	626.81	700.824	592.355	781.856	961.72	1630.34	1206.76	936.461	1165.74	429.346	1149.83	1141.27	1282.21	0.681261	0.011503	-0.553721	down
A0A024RBR1	Restin (Reed-Steinberg cell-expressed intermediate filament-associated protein), isoform CRA_b	RSN	123.484	42.3996	63.8335	60.0938	65.0948	121.175	57.2114	98.9417	79.617	83.3495	30.9016	13.2615	38.2598	45.512	57.7071	88.3498	46.7256	45.7635	72.1581	1.63159	0.016035	0.706281	up
A0A024RC16	CD99 antigen-like 2, isoform CRA_d	CD99L2	0	0	0	184.807	0	396.073	305.45	314.663	253.688	314.209	56.7941	131.421	0	149.567	0	0	135.773	148.09	157.924	2.26906	0.000489579	1.18209	up
A0A024RCB3	Tetraspanin	CD151	183.777	249.357	391.692	476.542	469.457	715.08	588.889	267.47	333.325	53.6619	453.961	1961.6	447.906	790.964	496.629	531.316	430.251	733.276	1010.38	0.489526	0.0499606	-1.03054	down
A0A024RCR6	Large proline-rich protein BAG6	BAG6	180.989	157.692	158.285	128.157	140.36	227.308	170.083	139.496	168.867	124.365	132.331	75.6497	121.259	114.542	109.661	196.667	83.2601	128.186	124.16	1.32267	0.0180289	0.403451	up
A0A024RDA1	Exocyst complex component 1, isoform CRA_a	EXOC1	91.2944	134.508	160.058	61.8153	76.8241	175.069	113.208	93.2575	150.289	117.289	125.753	42.3947	90.8056	62.9426	56.3692	116.542	74.7713	71.2705	107.792	1.41089	0.0405092	0.496605	up
A0A024RDA6	Insulin-like growth factor binding protein 7, isoform CRA_a (Fragment)	IGFBP7	0	16.8956	20.145	7.5424	11.995	0	0	0	0	9.74065	0	0	10.5921	3.26258	0	0	5.6025	1.54235	0	2.52649	0.0381136	1.33713	up
A0A024RDJ1	Oligosaccharyltransferase complex subunit	DC2	279.075	358.37	740.097	336.815	241.849	147.181	91.1859	159.58	224.53	302.759	451.046	627.686	601.995	398.22	581.397	190.839	481.75	533.686	437.014	0.602584	0.0193692	-0.730767	down
A0A087WVD7	Adenylate kinase isoenzyme 6	AK6	0	45.5904	49.3519	0	0	82.2785	0	38.1074	46.1835	29.2981	41.7453	12.1453	47.4167	12.2493	0	18.4527	26.7762	28.1768	0	1.81469	0.0316334	0.85972	up
A0A087WXL6	Vacuolar protein sorting-associated protein 11 homolog	VPS11	131.917	88.4107	119.701	80.6348	72.1016	130.64	126.867	89.322	89.6961	80.9724	87.2621	38.5333	81.307	85.0124	89.1731	87.2412	86.2219	67.7066	80.5413	1.29337	0.0251967	0.371132	up
A0A087X0N2	Leptin receptor gene-related protein	LEPROT	68.7528	89.8303	138.351	197.102	132.601	15.4481	35.3472	45.0983	18.1968	95.651	206.011	550.03	224.175	255.69	170.885	28.1267	134.654	144.2	221.917	0.388875	0.0267853	-1.36262	down
A0A096LNH6	Dedicator of cytokinesis protein 1	DOCK1	0	0	0	17.6801	35.4416	0	37.7151	29.0023	0	0	0	27.5645	17.7605	17.3116	7.38754	23.2511	0	20.6613	21.7322	1.54581	0.046479	0.628367	up
A0A096LPC5	WASH complex subunit 2C	WASHC2C	70.7082	12.1469	106.654	51.6608	36.9591	102.802	0	58.1195	113.327	42.0152	31.3738	14.5259	48.4892	40.9403	42.593	41.3696	58.7827	36.2779	19.1297	1.78238	0.0428521	0.833808	up
A0A0A0MRX2	DDRGK domain-containing protein 1	DDRGK1	152.916	49.9059	143.745	28.8231	20.3795	118.768	61.8265	98.2131	124.822	54.3538	43.611	53.7518	63.3241	14.5108	32.4947	72.2229	66.1335	23.6389	32.1725	1.91205	0.0308203	0.935122	up
A0A0A6YYG7	Condensin-2 complex subunit H2	NCAPH2	0	0	29.7357	28.4266	0	17.8464	43.4122	25.7954	15.9809	0	0	18.1155	11.5686	4.1804	5.63366	0	5.36969	5.08267	0	3.22714	0.00240516	1.69026	up
A0A0G2JJA7	Proteasome subunit beta	PSMB9	156.904	341.595	111.602	222.896	195.844	198.011	137.994	155.967	111.676	140.081	402.272	126.027	280.065	313.266	342.893	240.139	178.247	191.047	275.525	0.679006	0.0312852	-0.558503	down
A0A0S2Z366	Medium-chain specific acyl-CoA dehydrogenase, mitochondrial (Fragment)	ACADM	256.959	331.187	163	356.896	409.524	429.851	432.225	363.632	263.421	313.094	455.753	635.907	529.39	353.7	569.249	310.945	605.669	497.452	611.006	0.653921	0.00145002	-0.612813	down
A0A0S2Z3C7	Tumor necrosis factor receptor superfamily member 5 (Fragment)	CD40	22.9339	215.59	116.24	373.088	292.786	29.5025	36.5572	25.4402	108.56	107.624	301.006	363.86	188.286	265.125	164.369	0	200.268	352.029	375.039	0.480844	0.0125639	-1.05636	down
A0A0S2Z4C3	Fumarate hydratase, mitochondrial (Fragment)	FH	407.086	451.553	442.681	297	402.957	797.65	502.592	607.706	489.299	354.2	405.813	89.9042	303.031	336.089	319.644	444.251	274.293	270.234	488.807	1.45885	0.0232526	0.544833	up
A0A0S2Z4J6	Phosphomannomutase (Fragment)	PMM2	156.909	154.92	171.486	123.258	153.096	185.863	163.522	177.522	152.322	172.045	143.546	86.5984	92.6375	130.896	151.235	107.617	112.932	108.245	160.354	1.3252	0.00111245	0.406209	up
A0A0S2Z500	Optineurin (Fragment)	OPTN	40.9152	29.6855	39.1535	27.9883	21.7502	44.0374	39.3279	40.5976	36.3825	38.0626	24.2417	20.4155	22.0166	22.5475	24.2065	34.8577	34.6187	39.1859	26.7272	1.29457	0.0199686	0.37247	up
A0A0S2Z5I7	Ribosome maturation protein SBDS (Fragment)	SBDS	40.4127	90.1163	0	27.0371	107.5	352.84	133.936	145.46	191.34	32.2212	28.3645	14.7718	19.8649	13.6488	23.3703	95.6102	48.9067	10.5202	128.97	2.9187	0.0490339	1.54533	up
A0A0S2Z5V0	Protrudin (Fragment)	ZFYVE27	18.5702	15.7762	11.2535	12.5386	33.2877	29.6923	8.80965	18.0522	17.2102	13.7308	20.9719	29.4802	15.0496	24.8229	42.2449	24.5316	37.711	43.628	29.4383	0.601129	0.00910984	-0.734254	down
A0A0U1RR27	C-myc promoter-binding protein	DENND4A	29.9407	82.7675	117.72	79.2683	131.076	180.167	137.131	136.135	112.444	68.3986	77.933	59.8989	81.133	57.8976	108.488	35.9657	73.3787	90.8594	45.8102	1.53246	0.0324827	0.615853	up
A0A0U3FJG0	C-X-C chemokine receptor type 4	CXCR4	10.4371	15.6329	20.7681	41.1286	57.2565	37.7209	9.95914	30.028	9.75677	31.7631	25.6118	76.9531	17.9617	43.5623	30.4418	57.7976	36.3617	62.2206	53.5464	0.588458	0.0348736	-0.764988	down
A0A140VJD7	Acylphosphatase		57.1823	64.3461	26.1778	74.121	59.6239	62.5631	98.7254	81.9376	44.7312	67.2323	81.1908	48.9341	127.201	93.6365	129.678	57.2983	86.4288	70.4988	86.3288	0.733461	0.0494237	-0.447208	down
A0A140VJE4	Testicular tissue protein Li 18		22.0173	32.2847	23.4357	46.514	59.9282	37.7699	55.4355	45.4197	42.9112	28.9383	46.1274	75.8453	56.8424	58.0353	75.751	62.6477	63.3746	52.2394	43.8438	0.664269	0.00245159	-0.590161	down
A0A140VJL3	Hypoxanthine phosphoribosyltransferase	HPRT1	442.676	608.608	382.67	598.893	328.486	334.783	345.261	407.655	252.081	561.753	667.106	742.149	367.942	610.317	706.301	471.798	735.991	634.899	604.711	0.692371	0.00408411	-0.530382	down
A0A140VJQ0	Testicular tissue protein Li 126		0	0	0	0	0	0	0	72.5252	63.3097	52.173	0	5.91817	33.0308	27.3549	19.6448	0	30.3677	0	8.74898	3.00656	0.00107931	1.58811	up
A0A140VK94	RAN binding protein 1, isoform CRA_g	RANBP1	874.941	930.941	870.025	656.275	555.465	1307.41	902.25	847.013	941.993	708.852	709.274	166.171	550.969	719.722	848.715	974.518	544.482	441.891	394.128	1.44595	0.0201054	0.532019	up
A0A158RFU6	RAB7, member RAS oncogene family, isoform CRA_a	RAB7A	1030.42	924.11	1011.92	1302.27	1795.21	806.616	637.164	760.804	391.143	1190.2	1658.21	1572.14	2370.09	1118.03	1409.37	686.641	1472.99	1094.45	1921.22	0.666373	0.0261976	-0.585599	down
A0A172WBW8	Complement decay-accelerating factor	CD55	159.753	338.051	259.956	472.024	446.37	110.093	606.709	56.2894	333.316	183.745	480.658	1000.37	719.782	527.458	505.527	563.433	557.062	670.904	502.217	0.482988	0.000845684	-1.04994	down
A0A1P7ZSS3	MHC class I antigen (Fragment)	HLA-C	0	171.037	42.9852	178.707	171.824	87.2856	142.764	199.068	88.5754	209.721	208.875	107.656	164.9	261.492	177.751	190.338	440.709	625.313	276.866	0.526496	0.0486001	-0.925507	down
A0A1S5QRH2	MHC class II antigen (Fragment)	HLA-DRB4	75.6821	0	0	0	71.2915	199.54	229.198	164.98	179.418	60.8391	0	0	0	51.8096	3.55294	0	100.988	108.608	17.5551	2.48015	0.0426333	1.31043	up
A0A1W2PPZ5	Transcription elongation factor	TCEA1	79.8103	48.9288	53.3969	54.3039	42.5568	71.581	40.0388	46.3726	68.105	68.9569	55.2767	18.3367	24.5208	43.3561	55.7892	53.2797	40.5969	31.7474	43.4667	1.41017	0.0161274	0.495874	up
A0A286YF22	D-3-phosphoglycerate dehydrogenase	PHGDH	91.3361	87.5535	85.1674	89.1124	43.8901	126.327	139.533	140.581	91.1424	93.6733	75.1739	26.0844	91.1959	75.2431	87.9924	79.4338	82.7379	70.2455	43.1676	1.40903	0.0277949	0.494702	up
A0A2R8Y3X7	ubiquitinyl hydrolase 1	ATXN3	79.2923	138.137	0	28.7192	14.7378	86.0709	0	11.897	119.238	126.017	156.576	258.919	200.969	143.757	0	99.0626	86.037	122.635	55.6688	0.537643	0.0447089	-0.895279	down
A0A2R8Y7X9	GLOBIN domain-containing protein		4212.95	7567.11	2505.11	7626.75	2203.52	1192.62	862.787	3548.76	3436.57	1312.27	6467.13	19681.9	173.821	10141.2	1374.8	16672.2	3749	11277.1	13159.9	0.375123	0.037143	-1.41456	down
A0A2X0TW17	SOS2 (Fragment)	SOS2	31.3731	24.516	63.1967	23.0888	42.1849	112.499	65.7648	34.7944	61.0851	37.9802	0	12.3912	32.5964	20.4057	40.9841	0	35.3314	24.0685	11.8388	1.95668	0.0251361	0.968407	up
A0A2X0U4L4	ARHGEF10 (Fragment)	ARHGEF10	0	28.9195	0	44.6138	27.7774	82.1666	94.3091	94.026	20.4488	0	24.4778	0	24.8593	17.0924	10.0173	0	18.4403	0	39.4106	2.50357	0.0360735	1.32399	up
A0A2Z6ATB6	Drebrin A	DBN1	297.169	92.0754	325.962	117.853	85.2424	231.457	89.3142	159.594	66.2066	115.542	118.975	54.1822	105.873	53.6936	47.7402	123.378	34.7833	53.0675	136.345	1.95371	0.0343347	0.966214	up
A0A384MEE3	Tubulin beta chain		0	36.0213	55.0803	19.4745	0	0	0	0	0	28.8299	16.9073	0	11.1533	15.8658	0	14.4803	13.5585	19.8492	34.9733	1.92416	0.0360722	0.944232	up
A0A384MTR2	Epididymis secretory sperm binding protein	PRDX3	1907.09	1670.8	1433.45	2645.98	2333.08	1468.16	2927.64	2868.01	2073.25	2203.18	2364.49	3610.24	1988.33	3012.2	2413.42	4197.81	2418.88	2440.19	3508.71	0.746604	0.0243492	-0.421584	down
A0A384N6H6	Septin		420.992	313.853	76.6364	758.509	662.711	407.333	337.823	207.949	253.67	581.825	497.989	923.121	572.89	460.29	724.874	330.06	548.808	651.683	867.803	0.648886	0.0323782	-0.623963	down
A0A384NPY7	Epididymis secretory sperm binding protein	LMAN2	649.165	1059.3	1334.62	1824.5	1642.45	1134.47	1105.88	1217.98	1059.79	1153.88	1422.74	1474.34	1548.03	1568.79	1427.17	1695.15	1823.95	1592.22	1954.08	0.755789	0.00531814	-0.403944	down
A0A384NY87	Sterol carrier protein 2		170.74	171.854	150.196	123.735	209.971	172.567	181.664	150.626	90.02	100.451	198.501	74.1131	94.0313	95.1091	122.385	92.8272	125.543	121.506	117.93	1.3145	0.0453967	0.394519	up
A0A3B3IRM5	Glutathione S-transferase (Fragment)	GSTM5	0	0	0	113.087	0	53.623	37.3901	149.575	54.1291	74.4647	35.2899	27.9645	49.079	6.07469	0	0	38.2802	0	0	2.56491	0.0393288	1.35891	up
A0A3B3IRQ7	Alpha-2-macroglobulin receptor-associated protein	LRPAP1	0	15.5516	22.3055	35.1335	24.4194	43.2303	27.3382	41.3176	28.0285	0	6.86076	0	12.6323	18.2302	10.3588	37.183	23.7692	27.2253	14.0563	1.57884	0.0436317	0.658864	up
A0A3B3ISX0	Serine/threonine-protein kinase LMTK1 (Fragment)	AATK	0	6.11216	13.9076	0	0	0	14.2387	0	0	0	7.23816	2.46924	6.48483	5.09138	6.48893	0	10.8057	7.47355	5.83532	1.76067	0.0380459	0.81612	up
A0A494C066	Kynurenine--oxoglutarate transaminase 1	KYAT1	0	0	18.9029	6.57199	64.993	0	0	29.9189	41.3987	14.9548	48.8846	42.8774	42.374	53.9266	65.8177	50.2254	57.3684	56.8683	21.9971	0.602059	0.0423511	-0.732022	down
A0A494C0Z5	Ras-related protein Rab-33B	RAB33B	29.1294	11.4335	0	25.738	20.0481	28.9346	37.1079	39.3641	15.2791	39.8889	55.4402	70.0375	30.7843	62.4034	59.2808	0	52.0907	55.649	67.1177	0.48473	7.8956e-05	-1.04475	down
A0A5C2FVJ7	IGL c1078_light_IGKV1D-17_IGKJ1 (Fragment)		0	2165.6	2472.19	839.306	1251.36	0	0	0	0	0	1015.52	0	205.686	355.281	155.697	0	0	761.301	35.737	3.99043	0.0080958	1.99654	up
A0A5C2G0F4	IGL c2659_light_IGKV1D-16_IGKJ5 (Fragment)		61.3247	0	0	58.8517	0	0	31.6818	0	0	0	535.682	429.817	43.0231	305.115	611.7	1142.74	49.0179	0	20.232	0.129077	0.0391748	-2.9537	down
A0A5C2G1D8	IGL c3081_light_IGKV3-15_IGKJ4 (Fragment)		194.865	81.7633	79.0655	106.987	94.1019	0	0	70.8783	0	72.5886	15.3351	15.8845	0	12.0975	13.5368	20.4989	52.9875	22.6057	43.0228	4.08374	0.0030728	2.02989	up
A0A5C2G6N3	IGL c18_light_IGLV3-25_IGLJ2 (Fragment)		0	0	0	62.9609	0	0	0	45.3887	0	0	0	10.5835	26.5225	0	0	0	0	16.1266	14.8966	3.18071	0.00736099	1.66935	up
A0A5C2GDN1	IGH + IGL c107_heavy_IGHV3-74_IGHD7-27_IGHJ4 (Fragment)		178.348	55.5119	63.4417	84.6707	28.4706	54.6099	65.1301	37.1316	100.651	38.5022	0	36.2423	47.9607	37.1806	38.5531	28.6994	17.8257	22.3379	64.7665	1.9252	0.0414258	0.945009	up
A0A5C2GE75	IG c662_heavy_IGHV3-23_IGHD1-26_IGHJ4 (Fragment)		107.53	33.838	73.8656	47.559	23.4103	40.583	20.7897	69.0817	189.561	16.9611	23.651	26.7565	28.953	17.2368	17.1981	38.6002	11.5664	8.29064	27.6018	2.80635	0.0411917	1.4887	up
A0A5C2GHD2	IGH + IGL c145_heavy_IGHV3-15_IGHD3-10_IGHJ4 (Fragment)		0	680.326	1142.1	922.834	751.82	666.196	976.687	721.546	863.694	0	653.948	465.593	405.351	228.417	733.089	1272.37	239.471	206.469	390.403	1.6465	0.0251046	0.719403	up
A0A5C2GHS1	IG c1012_heavy_IGHV6-1_IGHD7-27_IGHJ3 (Fragment)		50.7822	25.0915	0	39.4738	0	0	0	0	0	26.5792	16.3177	14.4472	10.3653	2.38955	0	0	0	0	14.6762	3.04847	0.00545026	1.60808	up
A0A5C2GJM6	IG c650_light_IGKV4-1_IGKJ1 (Fragment)		109.51	0	0	61.7196	0	0	0	84.4193	0	0	29.7195	0	76.6474	28.7056	21.1994	36.0651	0	0	40.427	2.19663	0.0166097	1.13529	up
A0A5C2GQQ2	IG c1745_heavy_IGHV5-51_IGHD1-26_IGHJ4 (Fragment)		115.852	50.1628	0	71.2413	36.8862	103.335	106.221	53.3669	81.9324	0	46.8694	62.8622	55.6265	12.5685	43.9284	47.3726	0	32.5559	25.345	1.89222	0.00828929	0.920078	up
A0A5C2GVD3	IG c1277_light_IGKV1-5_IGKJ2 (Fragment)		0	0	0	48.6504	0	0	0	0	35.7951	0	0	0	0	0	0	0	0	12.0101	13.1767	3.35276	0.0443177	1.74535	up
A0A5F9YFS9	Signal peptidase complex subunit 1	SPCS1	134.728	242.949	89.9479	288.901	436.603	102.176	229.498	233.955	183.029	208.884	271.946	565.113	210.687	252.163	305.241	303.176	322.851	320.821	289.725	0.681138	0.0437343	-0.553982	down
A0A5F9ZHM4	L-lactate dehydrogenase	LDHB	7542	5277.36	6790.79	7004.5	6672.07	12550.8	7201.95	8286.07	7426.17	10376.7	5555.93	2035.16	4611.41	6118.64	6505.12	7511.44	4393.86	5262.51	9493.68	1.38315	0.0355329	0.467962	up
A0A669KA35	Proprotein convertase subtilisin/kexin type 5	PCSK5	30.5159	18.706	20.0742	4.78986	15.5848	17.9603	19.0824	20.6737	11.6458	15.5954	10.4129	1.81115	4.90241	8.7798	2.33774	16.5944	9.07938	7.48233	5.79682	2.33888	0.00143178	1.22582	up
A0A6Q8KRG2	Golgin subfamily A member 2	GOLGA2	93.4565	58.9834	109.936	69.3823	52.051	116.272	104.97	115.544	79.8127	68.2936	68.7836	47.6918	78.4122	42.495	84.7	62.7955	72.9248	43.5803	92.0478	1.31748	0.0498917	0.397776	up
A0A6Q8PH20	Calpastatin	CAST	249.225	263.151	366.097	248.59	253.978	456.024	333.224	297.773	370.545	203.742	226.105	76.7939	156.449	146.824	212.725	311.336	210.378	217.63	121.844	1.62975	0.00272188	0.704648	up
A0A7I2V3P9	Ras GTPase-activating protein-binding protein 2	G3BP2	31.2448	18.3514	23.2677	21.6028	18.5317	52.5442	23.0863	35.7497	36.6605	17.6696	14.1052	0	18.754	9.66232	8.36085	16.4599	27.1742	9.31496	17.0723	1.84417	0.0109684	0.882969	up
A0A804HI27	Gamma-tubulin complex component	TUBGCP2	18.6416	19.0748	16.3806	14.7591	17.4463	3.79455	9.59571	4.16372	16.962	23.9979	21.2951	20.6213	23.482	31.2424	23.9327	4.61353	20.5064	24.7746	21.7693	0.677987	0.0427757	-0.56067	down
A0A804HK53	General transcription and DNA repair factor IIH helicase subunit XPD	ERCC2	0	0	28.7165	0	36.1044	74.3172	35.446	0	48.4599	0	11.9461	3.62136	25.9185	4.23611	44.8876	0	38.4227	9.71225	25.375	2.17445	0.026847	1.12065	up
A0A804HL31	Alpha-actinin-1	ACTN1	59.1402	77.2848	16.8254	56.9033	134.605	12.0063	29.6604	46.9487	21.8425	106.031	161.232	45.8298	95.2256	97.8272	103.888	0	70.566	112.416	250.689	0.478842	0.0239394	-1.06238	down
A0A8I5KRB8	Lysine-specific histone demethylase	KDM1A	40.9364	45.2118	37.3866	30.8955	24.7133	79.673	81.1807	42.9332	78.6568	38.9472	37.0352	25.3214	25.1417	34.5758	40.5902	18.252	38.7371	30.0558	24.2967	1.64406	0.0195235	0.717259	up
A0A8I5KSE2	Dynein axonemal heavy chain 3	DNAH3	0	0	0	0	0	47.5079	71.1701	30.0175	0	0	26.5495	34.5101	27.9843	10.6767	0	0	0	15.679	12.4938	2.3253	0.0227493	1.21742	up
A0A8I5KSX8	Guanylate cyclase	NPR2	91.2137	0	0	58.5693	35.3345	0	0	58.1834	37.2601	96.229	0	99.9805	94.7385	113.768	0	256.791	0	128.393	105.314	0.471586	0.0276643	-1.08441	down
A0A8I5KX71	peptidylprolyl isomerase	FKBP15	47.3734	27.0279	30.8917	29.2627	29.7704	47.4887	36.5911	27.8342	25.8084	30.2217	35.6496	17.2987	24.9221	21.8318	27.2003	30.6113	26.3415	21.5323	22.4923	1.31229	0.0238487	0.392081	up
A0A8J9C4H3	Golgin subfamily B member 1	GOLGB1	54.7755	44.4618	70.2727	47.0151	33.9889	78.7089	74.0529	66.3694	51.263	35.4444	50.187	31.8586	43.7859	38.2463	34.7394	51.8895	32.5162	38.9959	49.2015	1.34812	0.0256693	0.430944	up
A0A8V8NE24	NADPH--cytochrome P450 reductase	POR	66.3672	62.9212	58.6714	67.3711	79.9679	143.777	100.246	80.8546	69.6887	78.9779	64.8381	58.2547	69.274	66.9005	82.9586	32.9289	58.8202	52.9344	55.5461	1.34197	0.0431079	0.424351	up
A0A8V8TPE3	DNA topoisomerase 2-beta	TOP2B	9.27958	8.47916	0	10.1092	0	0	0	0	0	0	7.34706	0	0	7.69371	0	0	5.19714	7.90054	3.82576	1.45308	0.0419998	0.539112	up
A0A8V8TPI0	GPI ethanolamine phosphate transferase 3	PIGO	0	0	33.8975	0	15.8469	0	0	26.0773	42.1916	0	15.5799	8.82276	16.2716	6.34258	0	0	24.0939	0	20.0872	1.94105	0.0339317	0.956836	up
A1NY77	Transmembrane protein 63A, isoform CRA_a	TMEM63A	93.086	88.8455	147.555	110.05	195.517	114.759	149.62	161.827	113.596	86.4738	135.259	234.342	203.911	153.705	113.015	104.747	185.218	146.638	286.507	0.726133	0.0481428	-0.461695	down
A2A2V4	Vascular endothelial growth factor A	VEGFA	2.21094	6.14678	0	0	0	8.73815	5.97913	0	0	0	1.79653	0	0	0	0.828125	1.78346	0	0	0	3.92599	0.0445224	1.97306	up
A2RU94	small monomeric GTPase	RAB27A	145.49	136.447	171.703	135.99	204.078	242.808	220.139	96.9826	107.124	100.293	171.303	320.2	280.529	222.683	274.029	138.757	263.677	191.831	171.803	0.690457	0.0153856	-0.534377	down
A2VCK8	Thymosin beta	TMSB4X	7597.21	6123.05	10718.1	4525.72	5130.42	11051.1	4923.51	6896.42	6301.56	4880.2	6146.62	1552.43	6488.71	3344.24	5072.7	7249.8	4842.08	4431.36	3848.31	1.42713	0.0488194	0.513114	up
A4D1U3	Single-stranded DNA-binding protein	SSBP1	211.042	282.893	537.897	370.419	461.961	746.614	467.86	468.579	434.313	418.365	524.099	832.715	607.846	545.617	618.46	320.721	954.276	725.676	447.999	0.709998	0.0341696	-0.494113	down
A5PLM5	Exosome complex component RRP45	EXOSC9	15.9915	17.581	16.8078	22.6518	0	0	0	0	16.2691	16.4861	26.5376	51.7895	17.0113	22.323	55.8047	52.7631	18.1442	20.4006	23.0241	0.551362	0.0307285	-0.858928	down
A6NHJ8	Quinone oxidoreductase-like protein 1	CRYZL1	0	0	0	16.0755	6.88255	0	0	0	9.20914	0	0	0	0	51.037	24.0976	0	21.6166	0	45.6991	0.301085	0.041405	-1.73176	down
A7BI36	p180/ribosome receptor	RRBP1	81.8965	39.3996	50.6702	54.5656	66.7503	107.503	78.0992	106.125	75.645	72.8289	50.4805	31.4111	48.3074	50.5288	45.7905	55.4561	84.317	40.5177	71.5689	1.37994	0.0374292	0.46461	up
A8K2H7	C3a anaphylatoxin chemotactic receptor	C3AR1	0	22.4245	34.7662	27.8018	32.0869	21.1731	0	9.16468	26.1351	16.8627	37.3994	66.3045	54.528	47.7729	51.1178	15.8211	52.4925	60.0735	0	0.49393	0.00158175	-1.01762	down
A8K2Y6	cDNA FLJ75356, highly similar to Homo sapiens egf-like module containing, mucin-like, hormone receptor-like 1 (EMR1), mRNA		8.74499	26.4579	54.0317	17.1173	36.6262	0	18.7074	13.025	21.8031	11.7119	7.28933	32.8281	41.0194	91.8361	78.9018	41	75.3763	84.1178	0	0.409156	0.00931419	-1.28928	down
A8K486	Peptidyl-prolyl cis-trans isomerase		13073.5	21317.3	1981.49	22907.2	17550.1	10126.2	17960.3	19915.2	7239.25	22370.5	17063.6	25086.3	29018.9	21049.7	30437	15949.6	24748	21883.6	18373	0.682663	0.0226303	-0.550754	down
A8K4S2	cDNA FLJ76279, highly similar to Homo sapiens limb region 1 homolog (mouse) (LMBR1), mRNA		0	0	12.6577	0	14.5669	0	0	0	18.3735	0	9.87143	12.8724	0	7.29294	3.3614	11.5702	0	5.21114	0	1.8174	0.0281211	0.861878	up
A8K6I6	cDNA FLJ75092, highly similar to Homo sapiens golgi associated, gamma adaptin ear containing, ARF binding protein 3 (GGA3), transcript variant long, mRNA		105.783	86.0429	130.593	56.1087	71.4317	149.54	70.6535	49.4213	114.44	40.0957	52.107	32.1094	62.9753	26.5991	44.2893	55.9684	68.2912	53.1759	24.6358	1.87242	0.00713164	0.904902	up
A8K761	NADH dehydrogenase [ubiquinone] 1 beta subcomplex subunit 10	NDUFB10	254.623	282.385	169.156	433.141	266.846	236.086	169.621	220.775	194.362	246.895	379.71	663.973	388.185	351.904	428.223	180.385	497.292	445.547	298.149	0.612793	0.00555138	-0.706528	down
A8K9T2	DDB1- and CUL4-associated factor 11		23.5464	48.0258	64.0165	41.5898	17.076	31.2199	65.3013	103.474	47.3744	22.8506	33.087	24.743	12.0289	27.6092	23.9097	37.5614	20.6071	22.399	20.9436	1.8755	0.0292737	0.907272	up
A8K9T8	cDNA FLJ76106, highly similar to Homo sapiens neurolysin (metallopeptidase M3 family) (NLN), mRNA		93.51	88.655	119.743	63.9192	53.2792	147.414	86.5273	75.7132	89.4633	45.3995	58.0236	42.6503	58.3167	57.6326	73.0234	72.3111	60.6619	48.7716	57.68	1.4691	0.0198679	0.554937	up
A8KAH9	RAP1A, member of RAS oncogene family	RAP1A	1813.28	2509.47	1807.87	3675.79	6568.26	3527.72	1318.4	1525.36	2909.06	2417.93	5836.1	4959.58	6453.93	4781.25	3917.08	1841.11	6861.14	5309.87	4101.42	0.573422	0.00857489	-0.80233	down
B0FTY2	NudC-like protein		38.0816	39.889	24.6548	35.5689	42.0403	56.5809	22.9548	26.3878	59.2194	18.3987	23.854	19.854	21.6811	16.5298	27.4932	38.5001	16.9777	30.8191	25.0368	1.48315	0.0335068	0.568661	up
B2R4C5	Lysozyme C	LYZF1	5234.54	11671.7	1378.66	13727.7	6325.87	3563.23	3627.9	5238.17	1991.89	6109.67	18593.8	18105.3	24361.3	15449.2	35177.4	1482.1	18474.2	18307.5	11484.7	0.328195	0.00377757	-1.60737	down
B2R4P9	Histone H3	H3F3A	36.2446	70.6417	35.9997	77.7607	197.841	27.6395	9.13412	0	22.6721	74.3689	88.5585	51.3038	96.297	120.732	203.035	0	440.684	216.099	138.758	0.362189	0.0470362	-1.46519	down
B2R6I5	cDNA, FLJ92963, highly similar to Homo sapiens transmembrane protein 50A (TMEM50A), mRNA		72.8201	80.9951	114.44	97.7786	35.2585	0	0	15.1918	47.3235	63.6667	93.1555	196.805	130.533	236.074	146.57	0	130.737	165.694	107.325	0.437051	0.000933288	-1.19413	down
B2R7Q6	cDNA, FLJ93558, Homo sapiens DORA reverse strand protein 1 (DREV1), mRNA		76.8779	67.0864	0	0	29.4247	0	0	0	0	51.8706	48.1149	40.3264	23.9249	28.0731	8.17339	0	49.4013	28.0978	0	1.7434	0.0498209	0.801907	up
B2R856	Acyl-coenzyme A oxidase		83.6661	72.3138	37.8441	45.0388	49.0826	56.8533	88.5197	33.3858	70.2802	33.2814	52.164	57.8954	25.3043	25.6981	45.3134	0	27.434	39.0698	30.6052	1.50325	0.0358792	0.588085	up
B2R950	cDNA, FLJ94213, highly similar to Homo sapiens pregnancy-zone protein (PZP), mRNA		35.2567	87.5422	118.123	18.5409	49.2744	49.3806	35.1833	113.701	124.034	52.8579	40.4041	9.59913	61.94	12.9209	22.2784	23.1942	15.5379	24.6948	12.4407	2.75999	0.00694161	1.46466	up
B2R960	cDNA, FLJ94230, highly similar to Homo sapiens thioredoxin-like 1 (TXNL1), mRNA		90.2442	63.0447	72.756	70.459	50.8821	165.013	54.4502	82.1423	77.8046	45.2134	44.6719	11.5004	35.792	46.488	54.8662	64.4251	44.9305	56.9288	82.8646	1.5703	0.0449286	0.651044	up
B2R9L0	NADH dehydrogenase [ubiquinone] 1 beta subcomplex subunit 5, mitochondrial		67.2468	83.23	0	141.156	274.83	151.852	97.744	75.0219	63.5404	92.5056	144.636	205.901	184.304	149.839	182.648	123.632	229.973	151.103	195.765	0.667895	0.0346691	-0.582306	down
B2RAG5	Dihydroxyacetone phosphate acyltransferase		66.3902	0	0	0	0	68.4165	0	0	83.1064	0	0	27.2097	0	0	0	0	12.3823	0	0	3.66931	0.0091396	1.87551	up
B2RAY1	cDNA, FLJ95184, highly similar to Homo sapiens signal transducing adaptor molecule (SH3 domain and ITAM motif) 1 (STAM), mRNA		76.6118	99.323	109.371	93.3396	66.0505	138.966	103.677	81.5348	91.3076	89.878	72.3849	25.0941	78.5423	57.3224	61.4937	111.525	64.842	73.8445	86.8259	1.3532	0.0236005	0.436374	up
B2RAZ4	cDNA, FLJ95208, highly similar to Homo sapiens PYD and CARD domain containing (PYCARD), transcript variant 1, mRNA		1393.41	963.825	833.959	671.412	723.522	513.335	707.817	808.588	998.541	717.396	588.089	413.604	364.387	705.612	744.992	537.083	454.67	375.834	1088.63	1.42211	0.0371614	0.508031	up
B2RB07	Ubiquitin carboxyl-terminal hydrolase		165.767	181.493	154.264	78.7628	103.677	154.621	102.309	90.3453	108.55	134.223	126.697	60.9565	110.191	97.7258	64.3515	166.228	57.8116	63.7156	72.9247	1.39728	0.0439932	0.482622	up
B2RC09	cDNA, FLJ95794, highly similar to Homo sapiens apolipoprotein F (APOF), mRNA		46.0447	39.4824	0	53.1355	64.8661	127.024	0	51.0356	50.0748	51.7065	22.4763	51.5943	37.2772	22.3357	17.4427	54.5866	58.9139	28.5762	26.6327	1.70022	0.0357799	0.76572	up
B2RDH6	cDNA, FLJ96613, highly similar to Homo sapiens vacuolar protein sorting 33A (yeast) (VPS33A), mRNA		60.824	76.3348	102.551	52.6838	63.2473	53.3275	71.7096	87.8934	68.7132	69.4538	94.6016	95.3162	40.9462	108.716	77.8289	103.117	95.3347	76.4993	117.286	0.785608	0.042224	-0.348118	down
B2ZZ89	Spectrin beta chain	SPTBN1	1173.93	1088.11	1525.09	991.192	1555.52	2025.19	1981.76	1389.89	1577.57	1363.84	1004.43	809.807	1119.92	987.791	1572.61	1472.73	1221.44	1070.25	1207.02	1.26169	0.041437	0.335361	up
B3KS62	cDNA FLJ35573 fis, clone SPLEN2005927, highly similar to Tripartite motif-containing protein 4		14.8873	0	15.3715	0	0	0	0	0	0	0	0	0	5.71061	6.54258	4.98672	0	15.8766	4.31273	5.21919	2.12848	0.0486646	1.08983	up
B3KUA2	cDNA FLJ39460 fis, clone PROST2011482, highly similar to Transducin-like enhancer protein 3		0	0	64.072	20.3047	20.0435	44.4628	25.1414	0	42.3139	15.9403	14.2928	0	0	0	13.7155	21.8655	0	17.0548	0	1.98317	0.049622	0.987806	up
B3KVE3	cDNA FLJ16452 fis, clone BRAWH3002467, highly similar to RAB GDP DISSOCIATION INHIBITOR BETA		0	0.905948	0	2.17225	0	0	0	2.2406	0	0	0	0	0	3.69614	0	0	0	0	5.09289	0.403442	0.0415942	-1.30957	down
B3KW64	Homogentisate 1,2-dioxygenase		135.808	45.4335	70.1702	31.0285	93.1993	194.716	68.3594	77.7171	58.8857	87.2427	21.8262	40.7755	43.8293	18.7098	64.3103	59.645	34.1314	47.4303	85.7995	1.86407	0.032221	0.898454	up
B4DDB9	Signal peptidase complex subunit 2		271.912	421.048	452.287	673.829	748.141	389.794	491.438	496.774	427.45	411.223	539.018	558.346	595.901	617.618	733.12	676.646	629.65	547.677	456.357	0.804116	0.0421143	-0.314524	down
B4DDG3	Cleavage stimulation factor 50 kDa subunit		25.4354	51.8657	0	37.1995	64.0929	28.2125	13.961	48.739	24.6385	29.0438	39.2364	97.4523	52.0731	40.8827	72.4043	30.6782	85.878	80.4178	22.8822	0.619247	0.0491316	-0.691412	down
B4DDU7	cDNA FLJ56797, highly similar to Aladin		0	23.5916	0	0	0	0	0	0	68.6966	42.1233	35.9355	24.9598	0	16.5373	0	0	13.5074	15.626	14.1231	2.2274	0.0436955	1.15536	up
B4DEE8	Methylated-DNA--protein-cysteine methyltransferase	MGMT	37.907	43.8351	24.0131	30.7466	28.0443	48.3965	74.1105	40.957	36.1136	38.8116	32.6885	59.4948	48.8684	51.3048	41.059	77.675	60.6884	60.6304	50.8884	0.750349	0.045202	-0.414367	down
B4DFG0	Protein DEK	DEK	181.097	132.591	171.01	88.4027	49.594	164.776	100.809	78.0236	135.447	69.9396	88.9218	38.0828	101.023	82.1001	97.6863	100.219	66.5812	84.5451	79.5823	1.42746	0.0486052	0.513446	up
B4DFJ7	Tetraspanin 31, isoform CRA_a	TSPAN31	30.0091	7.98774	8.39767	14.3468	20.7648	0	0	0	12.9574	14.0112	27.3581	31.727	25.2776	27.3107	11.9241	0	20.6519	24.4157	26.8009	0.634233	0.0247957	-0.656914	down
B4DHI5	cDNA FLJ51844, highly similar to Serine incorporator 3		0	36.1524	59.3886	70.718	70.1413	29.7893	0	26.6342	32.3053	66.8007	66.554	107.108	131.228	81.7711	81.1465	78.6545	65.3633	39.5115	101.543	0.585646	0.00871383	-0.7719	down
B4DHY8	Elongation factor Ts, mitochondrial	TSFM	136.367	69.438	168.657	101.671	134.364	143.088	153.149	99.8175	129.376	41.1928	99.9305	48.2652	59.3352	90.5026	71.467	92.5717	89.3886	61.192	118.683	1.44859	0.0264503	0.534652	up
B4DIW0	Palmitoyltransferase		37.7979	53.3222	0	41.4532	30.4369	0	0	28.6436	29.5216	49.9252	109.446	106.372	59.9881	52.0468	49.9402	0	72.0219	58.5086	43.6704	0.561291	0.0120795	-0.83318	down
B4DJJ4	Granulysin, isoform CRA_d	GNLY	24.4681	18.2162	30.9044	0	37.1535	0	0	0	0	9.75439	82.3052	0	17.8606	119.998	357.55	0	112.228	172.658	40.1658	0.186865	0.049822	-2.41993	down
B4DQM3	Chromosome 7 open reading frame 25, isoform CRA_b	C7orf25	86.1709	69.3539	61.0945	58.8484	62.6162	76.1504	101.102	79.1353	53.3811	47.4726	32.112	19.4973	43.9815	47.9121	71.7092	60.7856	54.3652	51.384	67.9211	1.39168	0.0192226	0.476824	up
B4DUF8	cDNA FLJ52165, highly similar to Ubiquitin-conjugating enzyme E2 J1		41.378	22.6767	37.2439	53.8858	33.5635	0	0	38.4414	12.1313	27.5812	30.6329	27.7588	16.9392	22.8012	30.4592	2.05694	14.3198	17.4415	28.4777	1.57299	0.0394525	0.653513	up
B4E0J2	cDNA FLJ54317, highly similar to Natural resistance-associated macrophage protein 1		0	0	0	0	55.7333	0	133.207	228.54	103.193	0	0	19.155	0	78.6816	0	61.1461	7.44226	0	39.295	3.16372	0.0397087	1.66162	up
B5BU01	Eukaryotic translation initiation factor 2 beta	EIF2S2	373.148	340.045	419.364	377.539	442.734	816.704	398.175	548.726	395.009	343.471	266.679	142.959	294.967	258.813	372.739	428.013	277.793	245.238	335.724	1.52861	0.0115469	0.612218	up
B7Z1V4	4-aminobutyrate aminotransferase, mitochondrial		59.9685	43.1337	42.8533	38.5994	49.043	79.2965	76.5432	40.7761	42.6877	38.0958	56.3862	14.2488	33.5907	32.2221	35.2064	19.7778	25.755	23.2145	47.9215	1.59508	0.0110571	0.673626	up
B7Z3Y2	cDNA FLJ51879, highly similar to Prenylcysteine oxidase		44.0234	49.0522	43.161	52.3626	102.337	52.1724	60.578	39.8468	52.7073	45.1371	60.8914	83.9897	60.0408	66.7658	57.2113	77.3016	105.562	66.0173	63.1286	0.760232	0.0414927	-0.395487	down
B8ZZL6	Macrophage-capping protein (Fragment)	CAPG	0	0	64.3011	0	0	91.5251	103.523	0	49.3537	0	20.9234	0	48.4029	0	21.8088	0	49.7937	28.1305	0	2.2825	0.0127311	1.19062	up
B9EIK3	DEAD/H (Asp-Glu-Ala-Asp/His) box polypeptide 26B	DDX26B	67.3963	59.1668	0	81.0439	65.5862	30.2913	38.6766	61.3412	0	48.9208	77.428	75.7743	60.461	80.8956	114.375	78.2984	58.7312	76.7421	60.5747	0.7449	0.0305266	-0.42488	down
C9J7K9	Phospholipid scramblase	PLSCR1	342.996	369.394	1007.47	372.551	681.056	38.7049	47.8532	32.5566	93.6817	270.406	719.885	1203.12	907.993	701.351	950.401	100.734	1033.37	744.979	162.094	0.44927	0.0218157	-1.15435	down
C9K025	60S ribosomal protein L35a (Fragment)	RPL35A	0	171.42	115.397	0	0	324.346	127.415	74.9029	168.055	0	119.779	0	86.765	17.4208	27.8694	59.2804	12.1452	0	18.429	3.35136	0.00952779	1.74475	up
D3DXC9	Serine hydroxymethyltransferase	SHMT1	128.203	87.8131	86.9683	59.7444	48.4636	81.4325	67.4966	62.7599	56.9215	56.19	48.6569	14.4638	30.9981	63.8902	59.8896	63.3563	14.3185	21.1227	59.4243	1.76112	0.00699737	0.816493	up
D4QEZ8	Short-chain acyl-CoA dehydrogenase	ACADS	65.3568	169.401	69.4056	176.169	221.473	61.1582	108.083	74.1808	87.0272	109.477	187.446	310.927	253.919	251.666	282.451	96.8192	282.221	206.101	107.988	0.51909	0.00297874	-0.945944	down
D6W5E6	UTP--glucose-1-phosphate uridylyltransferase	UGP2	94.6572	50.0338	66.792	31.9042	41.6096	106.672	132.514	26.2749	74.8899	102.388	35.0767	0	63.4666	26.5631	32.6198	24.9848	24.3593	23.5052	37.5966	2.17095	0.00746472	1.11833	up
D9IAI1	Epididymis secretory protein Li 34	PEBP1	1022.65	2039.32	143.015	3322.55	1671.14	233.869	627.316	850.135	321.673	1738.42	2661.17	2563.72	3348.79	2495.61	4632.82	757.334	3303.67	2746.43	1922.42	0.440942	0.00512322	-1.18134	down
E6Y8C6	Perforin 1	PRF1	247.597	265.263	762.716	434.424	490.419	534.836	256.046	99.6728	898.031	90.4267	796.875	1019.22	353.058	791.076	2489.71	818.53	1066.13	1092.69	226.021	0.424287	0.0372499	-1.23689	down
E9PK54	Heat shock cognate 71 kDa protein (Fragment)	HSPA8	234.792	725.753	832.832	1612.7	995.224	110.268	285.997	281.475	241.845	761.784	1293.59	2713.43	1604.42	1038.54	1829.27	186.049	1043.43	1035.7	482.659	0.487606	0.037188	-1.03621	down
F5GXS8	Protein quaking (Fragment)	QKI	98.0107	74.8897	107.926	39.0862	48.8876	92.1614	48.332	50.5068	60.1823	51.0159	59.6805	9.46685	55.9852	38.0103	67.8806	44.3759	57.5693	28.1843	41.2968	1.50056	0.0381706	0.585498	up
F5H100	Guanine nucleotide-binding protein G(I)/G(S)/G(T) subunit beta-3 (Fragment)	GNB3	1491.85	917.628	1219.81	391.844	527.082	1738.42	1408.98	1018.83	1360.01	938.178	810.809	220.236	798.299	792.221	720.962	1220.77	649.825	798.976	743.937	1.46704	0.0469861	0.552908	up
F5H442	Tumor susceptibility gene 101 protein	TSG101	306.863	295.308	178.003	290.589	244.608	231.34	196.871	217.955	198.841	272.61	265.441	135.535	216.711	140.38	153.913	262.3	160.037	193.773	142.325	1.31087	0.0196288	0.390521	up
H0Y6A5	Palmitoyltransferase	ZDHHC3	14.6284	66.8559	73.435	66.4351	90.2342	60.377	34.8956	42.1006	61.7858	26.8978	101.618	93.9507	74.7029	74.4262	54.3961	47.0537	109.386	89.7615	55.0506	0.690917	0.0352607	-0.533416	down
H0YJ97	Thyroid receptor-interacting protein 11 (Fragment)	TRIP11	20.0876	0	0	8.42426	9.46401	13.984	0	6.38764	4.22912	10.2922	3.79066	0	4.8923	0	5.24098	0	5.11875	0	1.77385	2.50037	0.0194988	1.32214	up
H3BPE1	Microtubule-actin cross-linking factor 1, isoforms 6/7	MACF1	95.7666	42.5976	73.191	64.5838	50.5067	111.643	58.4317	119.484	68.2941	52.9716	45.9082	32.5486	55.2293	43.3612	45.1862	68.6122	43.8427	50.2772	82.3219	1.42037	0.0441042	0.506272	up
H7C3Z5	CAD protein (Fragment)	CAD	2.61628	0	0	2.83369	4.19642	0	0	0	0	0	0	0	5.50333	0	0	0	17.3117	12.4859	20.7783	0.229351	0.045371	-2.12437	down
I2B1C4	MHC class II antigen (Fragment)	HLA-DRB1	45.6108	0	61.9994	0	0	93.6002	78.3006	0	69.9638	0	0	32.649	44.5913	17.217	37.3493	22.8827	50.3534	61.6209	0	1.83476	0.00817657	0.875595	up
J3KPA1	Cysteine-rich secretory protein 3	CRISP3	272.678	496.942	712.193	691.816	699.769	94.955	15.8549	23.6503	468.83	599.039	506.169	2233.61	994.123	792.6	1823.1	35.0427	724.903	1037.85	600.162	0.419335	0.040931	-1.25383	down
K7EJU2	Thioredoxin-like protein 4A	TXNL4A	40.2694	0	0	35.4298	0	0	0	0	37.7132	29.3442	52.7571	19.4991	0	73.4521	66.7597	0	66.277	63.092	93.0575	0.574447	0.0203694	-0.799754	down
L7RXH5	Mitogen-activated protein kinase	MAPK3	94.5684	115.058	113.16	125.134	95.2441	105.492	81.8606	91.8148	148.373	97.5105	119.651	179.702	104.361	139.666	136.345	101.45	141.069	146.956	124.303	0.805523	0.0188855	-0.312002	down
O00154	Cytosolic acyl coenzyme A thioester hydrolase	ACOT7	375.396	271.45	235.422	275.485	242.015	827.387	237.13	573.559	438.39	250.467	303.26	131.284	230.27	166.529	166.392	223.738	225.722	224.964	322.462	1.68154	0.0400766	0.749782	up
O00299	Chloride intracellular channel protein 1	CLIC1	4020.69	4583.61	1757.01	4725.3	6249.17	3350.32	3917.61	4365.35	3125.36	4381.82	5502.71	6410.52	6264.16	4933.23	6199.77	4141.46	4612.72	3998.44	5187.78	0.770963	0.0242999	-0.375266	down
O00764	Pyridoxal kinase	PDXK	178.934	632.275	97.2859	446.677	940.519	258.586	380.561	294.806	178.267	601.019	737.977	724.829	1021.25	681.633	1260.88	236.362	900.397	813.745	230.143	0.546075	0.0262053	-0.872829	down
O14646	Chromodomain-helicase-DNA-binding protein 1	CHD1	0	9.28699	15.4216	6.16242	4.51279	0	0	0	10.1537	0	37.9021	8.34758	15.4657	14.5661	14.9787	35.9016	27.2877	18.4911	0	0.421301	0.0328187	-1.24708	down
O15231	Zinc finger protein 185	ZNF185	44.1965	24.7355	24.2907	20.9097	14.689	42.3416	36.8564	36.7912	38.7695	14.6815	24.6215	14.5337	19.4116	22.135	24.726	12.0265	17.4332	19.9313	20.2	1.53375	0.0191435	0.617065	up
O15400	Syntaxin-7	STX7	1493.36	926.664	1659.76	1003.53	1190.55	2014.25	1523.41	1265.41	1095.03	1402.21	872.636	689.031	894.557	681.087	843.945	1684.72	1009.26	905.19	1361.64	1.36621	0.0279198	0.450182	up
O43488	Aflatoxin B1 aldehyde reductase member 2	AKR7A2	271.322	422.067	72.9898	699.483	319.282	44.9703	219.768	204.429	90.2655	399.225	260.188	1019.15	563.853	708.274	692.302	265.026	379.316	478.813	1096.41	0.451999	0.0108412	-1.14561	down
O75427	Leucine-rich repeat and calponin homology domain-containing protein 4	LRCH4	124.783	108.338	101.286	41.4081	120.051	214.865	109.623	112.229	151.387	85.4121	130.594	36.2567	77.0449	89.0664	78.5895	85.0041	106.808	59.8299	47.3109	1.48126	0.0445866	0.566828	up
O75594	Peptidoglycan recognition protein 1	PGLYRP1	290.009	1474.96	1423.97	1460.14	971.19	522.949	778.279	160.227	1564.73	736.018	1453.88	1765.24	2237.96	1455.04	3482.74	1060.28	2622.38	1985.69	927.679	0.496986	0.00682525	-1.00872	down
O75937	DnaJ homolog subfamily C member 8	DNAJC8	46.7259	59.903	58.8074	53.0822	48.447	62.1898	44.2234	32.2033	37.7861	57.5457	23.5106	20.9157	11.2484	32.3674	47.9629	58.7957	45.3006	42.1291	25.6665	1.4642	0.0150429	0.550112	up
O76095	Protein JTB	JTB	64.3193	74.2409	92.8228	55.0173	51.2167	0	0	0	72.912	111.941	114.958	203.347	101.539	82.72	121.632	0	82.9408	104.314	108.803	0.648852	0.0283285	-0.624038	down
P05198	Eukaryotic translation initiation factor 2 subunit 1	EIF2S1	494.058	551.963	554.356	340.632	446.129	665.166	443.67	426.93	371.932	385.483	409.978	171.7	396.404	324.077	400.366	502.01	313.925	335.179	436.462	1.28029	0.0343526	0.356472	up
P06737	Glycogen phosphorylase, liver form	PYGL	1322.11	1271.58	1114.89	662.651	1185.06	553.656	1101.23	847.477	842.952	1135.55	1362.82	1172.28	992.205	2062.46	1413.19	710.464	1107.56	1454.1	1830.76	0.746205	0.0445799	-0.422356	down
P08311	Cathepsin G	CTSG	4021.06	19309.8	2821.19	15766.6	19830.8	3539.82	1517.5	1817.15	1559.59	10728.6	27824	51945.9	9060.66	33100.3	31846.6	2292.42	52113.2	35657.8	2593.31	0.295498	0.0172636	-1.75878	down
P08574	Cytochrome c1, heme protein, mitochondrial	CYC1	161.65	242.05	61.3244	250.953	321.937	196.025	258.823	274.611	181.994	179.008	269.18	624.907	322.917	314.364	247.335	212.223	380.958	275.797	194.205	0.674038	0.0448567	-0.569099	down
P08754	Guanine nucleotide-binding protein G(i) subunit alpha-3	GNAI3	44.8464	121.289	103.584	163.365	114.556	111.379	234.862	164.457	139.741	112.521	106.54	216.602	82.3881	250.211	276.249	175.646	166.198	166.151	245.69	0.699743	0.0496024	-0.515102	down
P11049	Leukocyte antigen CD37	CD37	76.764	136.208	183.915	106.771	163.442	60.1895	268.936	72.5827	124.558	138.704	199.585	275.045	180.384	181.244	236.193	95.957	251.328	286.671	91.6376	0.66676	0.0438559	-0.584761	down
P12270	Nucleoprotein TPR	TPR	159.841	131.791	191.537	79.3267	129.337	207.04	160.583	123.721	185.709	133.815	111.987	56.3877	102.968	89.8582	157.443	170.98	145.855	99.0816	66.5915	1.35087	0.0433621	0.433892	up
P12544	Granzyme A	GZMA	177.35	188.839	64.03	277.301	88.7567	237.166	111.073	102.289	175.455	121.781	222.83	354.752	77.1676	345.592	497.867	467.328	532.565	521.766	216.161	0.429427	0.00479895	-1.21952	down
P12838	Defensin alpha 4	DEFA4	137.173	1292.85	1528.14	388.732	267.12	29.3697	0	25.6486	309.061	704.218	913.936	1586.52	1307.51	1522.19	1688.47	0	2458.77	2173.75	518.086	0.342015	0.00315124	-1.54787	down
P13073	Cytochrome c oxidase subunit 4 isoform 1, mitochondrial	COX4I1	499.855	685.013	213.007	867.271	1310.14	600.234	587.74	515.57	592.715	734.521	753.851	1372.41	869.575	961.194	1149.06	534.745	1295.54	1060.67	591.159	0.692282	0.0414637	-0.530569	down
P17947	Transcription factor PU.1	SPI1	45.0454	54.405	59.777	22.7342	9.99369	53.7856	31.8406	16.5421	39.2967	10.0068	59.7169	53.17	50.2526	54.2456	76.0349	28.7769	90.2066	77.6216	13.7089	0.613587	0.0425507	-0.704661	down
P22670	MHC class II regulatory factor RFX1	RFX1	110.288	0	147.411	0	67.1885	170.704	64.2133	73.0082	227.678	88.1401	37.2649	36.6843	0	21.4469	65.0898	0	113.229	68.9677	44.2971	2.14495	0.0237912	1.10095	up
P24158	Myeloblastin	PRTN3	9460.03	33313.3	29534.1	18258.5	37214	31578.9	36195.3	22533.9	17334.9	22535.4	48910.8	47436.3	61409.5	25395.9	54092	25424.2	67686.8	42878.2	4371.43	0.614828	0.0489443	-0.701744	down
P36543	V-type proton ATPase subunit E 1	ATP6V1E1	115.691	177.33	218.538	74.4659	65.6092	210.819	151.965	117.72	142.381	57.3771	108.935	27.4504	119.427	88.7595	74.458	85.3279	53.6993	51.7371	153.182	1.57109	0.0488724	0.651767	up
P41227	N-alpha-acetyltransferase 10	NAA10	99.9825	81.0032	65.7999	46.2246	39.5297	104.687	59.6864	55.5893	83.4633	51.7392	57.2691	18.0938	38.3354	58.8121	56.8992	58.42	45.6813	41.0486	49.4984	1.45955	0.0223167	0.545527	up
P48163	NADP-dependent malic enzyme	ME1	80.8435	27.633	0	50.6142	100.256	28.9735	115.401	62.281	0	48.1655	4.25505	49.5232	17.1645	22.0933	2.99584	0	26.601	50.0202	73.1884	2.09146	0.0345516	1.06451	up
P50135	Histamine N-methyltransferase	HNMT	0	0	0	0	17.0189	26.3959	0	0	21.5436	0	7.17704	0	0	0	11.5679	0	15.1974	10.3315	0	1.95626	0.0167014	0.968097	up
P52565	Rho GDP-dissociation inhibitor 1	ARHGDIA	4933.68	4500.95	6769.02	3705.24	5270.45	6789.4	4708.48	5492.06	6525.94	5116.81	4673.74	1850.93	3993.93	4016.26	5535.24	3757.12	4486.72	3641.93	4331.05	1.33466	0.0100887	0.416476	up
P57057	Glucose-6-phosphate exchanger SLC37A1	SLC37A1	52.1762	43.5896	99.6173	9.10074	12.2635	20.2198	0	0	105.086	57.2489	124.104	261.963	136.333	124.061	72.8388	60.6742	108.301	119.177	226.681	0.363992	0.00496412	-1.45802	down
P62304	Small nuclear ribonucleoprotein E	SNRPE	0	0	0	12.5314	14.912	0	0	3.44762	0	26.7755	7.60595	8.4193	143.09	6.7857	56.6818	0	58.1167	88.7508	83.3077	0.254734	0.0450868	-1.97293	down
P62341	Thioredoxin reductase-like selenoprotein T	SELENOT	46.1696	75.2062	83.2394	75.026	178.081	152.784	87.1804	146.009	100.528	129.227	149.27	191.126	127.05	162.574	121.516	171.762	186.367	114.166	125.8	0.715829	0.0213448	-0.482312	down
P78318	Immunoglobulin-binding protein 1	IGBP1	208.719	201.709	176.484	137.406	129.765	304.408	210.354	116.376	164.089	150.422	140.21	60.3043	149.029	100.606	132.974	222.702	110.728	111.815	91.5699	1.44629	0.0293924	0.53236	up
Q06210	Glutamine--fructose-6-phosphate aminotransferase [isomerizing] 1	GFPT1	92.3878	48.3385	36.0704	86.2577	41.363	72.437	68.3203	82.4014	71.6033	49.4056	83.0008	120.444	57.6739	97.7185	95.5101	81.9684	83.087	64.6645	114.295	0.731155	0.0201554	-0.451751	down
Q08495	Dematin	DMTN	606.25	338.591	1118.1	253.634	113.692	1167.77	275.519	547.762	196.367	95.855	279.489	117.854	165.613	118.613	144.63	297.694	75.2923	128.966	300.213	2.60518	0.0452673	1.38138	up
Q0IIN1	Keratin 77	KRT77	0	0	32.7559	32.7703	25.5301	17.3634	0	25.7555	0	0	4.52241	0	0	11.0143	4.20638	0	30.0388	2.86838	7.40414	2.68107	0.0111609	1.42281	up
Q12882	Dihydropyrimidine dehydrogenase [NADP(+)]	DPYD	79.4133	92.0127	75.1179	82.6005	50.8443	102.255	94.3561	96.2572	75.9405	81.4139	62.1913	48.8803	58.8468	62.8902	89.3234	57.3109	66.7755	63.6503	97.6512	1.2299	0.0393788	0.298544	up
Q12974	Protein tyrosine phosphatase type IVA 2	PTP4A2	67.7258	73.3628	70.1422	134.619	104.208	91.783	76.7699	104.652	49.127	107.044	128.971	166.431	166.797	110.348	109.177	61.9816	125.093	96.8948	163.883	0.700697	0.0160055	-0.513137	down
Q13813	Spectrin alpha chain, non-erythrocytic 1	SPTAN1	783.046	596.447	623.173	460.957	789.097	703.336	832.624	567.917	482.481	723.961	463.407	237.034	443.812	485.576	689.989	699.618	479.328	397.942	461.139	1.35543	0.0132923	0.438746	up
Q14667	Bridge-like lipid transfer protein family member 2	BLTP2	0	0	58.0791	49.2236	12.2071	2.74558	3.65906	5.0358	5.9455	35.8421	24.3853	37.0146	73.8135	55.7995	124.17	6.67861	111.939	89.7375	31.9781	0.349819	0.0264419	-1.51532	down
Q15075	Early endosome antigen 1	EEA1	102.539	79.839	117.834	88.5195	96.5801	207.064	133.186	125.798	120.631	102.318	78.0539	32.9298	70.845	83.9174	122.101	94.1944	91.3295	84.5853	99.3989	1.39548	0.0311551	0.480765	up
Q15942	Zyxin	ZYX	3280.9	1327.44	1907.15	1809.45	1014.24	4091.75	1581.25	1766.84	1496.6	1324.87	1209.72	470.398	1423.03	1095.36	1118.71	1171.49	1435.93	984.267	1437.82	1.70493	0.0287368	0.769713	up
Q16512	Serine/threonine-protein kinase N1	PKN1	111.91	74.184	118.304	50.6822	64.2882	124.527	102.429	78.7713	96.5609	89.9701	70.2834	52.3822	64.3611	51.4785	42.4508	86.8266	92.0257	59.8424	66.1631	1.40055	0.0143047	0.485998	up
Q53G11	L-serine ammonia-lyase (Fragment)		0	31.9686	31.5841	0	0	49.1228	0	0	0	27.2164	0	5.95232	0	13.6803	0	0	6.64031	11.4493	0	3.70848	0.00264637	1.89083	up
Q53HG1	NADH dehydrogenase [ubiquinone] 1 alpha subcomplex subunit 12 (Fragment)		213.736	88.8932	538.218	149.837	215.54	232.278	160.221	282.784	213.749	61.4411	107.885	87.7415	39.4194	66.4299	122.68	218.621	95.4012	78.0273	171.479	1.96523	0.0377761	0.974697	up
Q58F09	Mannosyl-oligosaccharide glucosidase	GCS1	110.8	242.627	234.724	201.391	199.566	179.356	237.805	250.225	235.111	96.7769	197.959	269.13	206.235	228.924	262.843	259.345	286.512	274.549	281.456	0.789405	0.0222385	-0.341162	down
Q59EG7	Caspase recruitment domain family, member 6 variant (Fragment)		0	0	5.7655	0	3.68254	0	0	0	0	0	0	2.63527	3.58318	1.29187	2.50538	0	3.17365	2.87214	0	1.76473	0.0362122	0.819445	up
Q5D044	LAMA4 protein	LAMA4	0	29.5698	57.0142	30.6999	25.7548	68.1114	58.8756	61.8488	47.8684	25.2249	19.2394	11.6924	24.9107	38.4633	28.4715	58.0572	11.5774	18.7956	40.5417	1.60862	0.0414259	0.685821	up
Q5T9L3	Protein wntless homolog	WLS	0	35.4558	0	16.6004	23.902	0	0	23.421	26.962	0	43.2723	72.7857	51.4397	50.4332	48.97	0	91.6967	51.8162	0	0.430974	0.0023089	-1.21433	down
Q5TBR0	Sialic acid synthase (Fragment)	NANS	18.0725	33.0498	0	0	0	0	29.0934	0	14.1931	0	0	0	15.2115	0	4.22806	8.72448	8.23753	0	9.54964	2.56818	0.0135207	1.36075	up
Q68CP4	Heparan-alpha-glucosaminide N-acetyltransferase	HGSNAT	34.5718	48.8963	82.9305	33.6937	60.8225	58.6694	40.6841	21.1466	44.3281	34.5995	85.9749	80.6812	76.1539	56.3601	71.9373	50.2793	68.9399	75.3096	18.4869	0.709283	0.0469643	-0.495568	down
Q6DN12	Multiple C2 and transmembrane domain-containing protein 2	MCTP2	0	0	79.9357	23.2031	25.3539	98.9161	68.7961	48.7708	68.9612	44.5131	14.0692	14.0487	40.1359	21.1021	44.1924	45.9753	27.5955	44.136	36.165	1.79443	0.0221966	0.843528	up
Q6IB39	RNASE6 protein	RNASE6	57.9043	134.389	27.7797	57.0556	72.9501	0	27.1865	4.99329	19.986	91.8916	91.4126	90.8005	129.147	104.075	126.879	0	255.843	152.297	31.5194	0.447295	0.019269	-1.1607	down
Q6IC98	GRAM domain-containing protein 4	GRAMD4	149.185	60.8158	116.99	67.2625	98.731	212.919	72.7541	105.391	127.365	55.3938	95.3028	25.2443	111.277	66.9238	50.4311	51.9752	72.9778	87.4995	18.8901	1.6539	0.0396465	0.725875	up
Q6P1N9	Deoxyribonuclease TATDN1	TATDN1	48.4023	68.245	43.0178	72.2086	84.3392	102.362	80.4909	67.9746	59.9565	74.6196	77.1995	101.188	90.7647	91.6932	133.428	108.501	115.353	104.182	46.0547	0.727178	0.0149236	-0.45962	down
Q6ZQY2	Leucine-rich repeat-containing protein 74B	LRRC74B	1479.53	1106.54	1260.5	743.911	627.6	0	0	0	0	675.249	0	13.1631	0	78.1288	0	0	0	0	335.794	6.89947	0.00650623	2.78649	up
Q6ZT62	Bargin	BARGIN	137.014	72.2618	113.834	83.5826	65.792	165.295	96.7194	74.7928	111.271	88.6946	69.884	67.4345	90.6774	60.7083	41.2819	121.362	71.1681	57.4952	74.7023	1.38737	0.0406224	0.472355	up
Q7Z4L0	Cytochrome c oxidase subunit 8C, mitochondrial	COX8C	48.8219	87.9767	0	0	0	0	0	0	37.1954	35.6508	28.1935	8.41067	48.5148	0	9.67516	4.01243	19.2088	27.8797	0	2.51467	0.0260098	1.33037	up
Q7Z5G3	Acetyl-coenzyme A synthetase	ACSS1	63.7515	50.3427	37.1651	77.015	76.0558	25.3601	41.8176	66.9646	14.9954	43.1393	82.7824	89.3056	57.2356	91.3843	95.8001	63.3822	67.2031	92.6438	171.139	0.55119	0.00541426	-0.859379	down
Q7Z7K0	COX assembly mitochondrial protein homolog	CMC1	214.057	108.394	257.406	113.671	336.468	284.387	316.278	242.002	299.578	194.633	218.884	64.8754	147.015	188.55	137.922	242.231	174.541	110.116	130.704	1.5056	0.022726	0.590342	up
Q86SZ2	Trafficking protein particle complex subunit 6B	TRAPPC6B	59.8886	42.2381	40.2859	78.1426	87.6554	54.8849	86.8388	112.115	66.7345	41.2608	78.1172	117.106	73.6189	68.695	77.8159	93.1654	98.4183	90.2006	105.182	0.751622	0.0318218	-0.411922	down
Q86VS8	Protein Hook homolog 3	HOOK3	123.433	89.4559	157.216	111.652	109.692	179.77	112.798	145.992	114.671	93.661	102.291	47.3634	116.323	77.7208	88.6562	125.962	102.936	78.3634	88.9216	1.34515	0.0175558	0.427768	up
Q86Y78	Ly6/PLAUR domain-containing protein 6	LYPD6	0	19.9378	43.3601	17.8633	0	56.7707	60.9665	14.2432	10.8857	0	10.073	11.9373	11.4107	21.4045	13.7631	5.9673	14.7643	0	2.83413	2.77828	0.043178	1.47419	up
Q8IYS1	Xaa-Arg dipeptidase	PM20D2	0	33.2811	55.8415	34.5202	5.58093	0	0	0	17.4986	0	81.4719	0	78.6774	59.6345	45.3533	0	71.0586	47.6539	17.8926	0.511301	0.0470039	-0.967754	down
Q8NB16	Mixed lineage kinase domain-like protein	MLKL	67.5774	68.8379	69.6625	51.6312	30.3561	79.4746	70.6047	71.4515	60.2182	39.6601	50.8843	22.8155	42.8603	47.9165	82.7835	52.8855	40.573	23.8408	23.207	1.41458	0.0391401	0.500375	up
Q8WVR3	Trafficking protein particle complex subunit 14	TRAPPC14	111.53	100.913	89.0196	79.753	98.4161	127.738	0	64.1383	94.934	107.973	88.4292	73.3255	47.5107	39.663	86.3454	107.022	56.6947	55.7149	24.9199	1.50859	0.00758307	0.593199	up
Q8WWQ8	Stabilin-2	STAB2	0	9.41138	25.3404	37.0931	47.3785	8.20366	0	5.64249	12.9402	0	34.7085	50.0903	0	43.2225	38.8712	0	52.108	41.7204	14.3092	0.530886	0.0347915	-0.913525	down
Q96H79	Zinc finger CCCH-type antiviral protein 1-like	ZC3HAV1L	6.88162	0	0	0	1.42908	0	2.32782	0	0	0	0	8.76905	0	7.95193	0	12.5743	0	0	11.7523	0.345567	0.017973	-1.53296	down
Q96IS6	HSPA8 protein (Fragment)	HSPA8	666.791	404.43	395.141	586.191	431.541	1339.94	1167.22	1384.35	899.457	760.001	356.321	130.897	234.739	415.605	391.338	1291.06	401.589	399.49	111.902	1.93723	0.0335481	0.953994	up
Q96RS6	NudC domain-containing protein 1	NUDCD1	0	73.8474	68.2506	57.9971	31.2499	0	22.4367	42.5667	28.5514	40.2647	78.8704	113.768	74.1206	108.11	34.1955	67.3429	45.437	106.211	76.8124	0.582819	0.0133538	-0.778881	down
Q99426	Tubulin-folding cofactor B	TBCB	49.158	189.755	111.713	277.932	172.205	162.3	21.7892	40.3335	69.7909	159.003	293.748	178.694	171.752	203.347	199.491	206.719	97.8004	127.616	387.152	0.60471	0.0482544	-0.725684	down
Q9GZU7	Carboxy-terminal domain RNA polymerase II polypeptide A small phosphatase 1	CTDSP1	26.6178	17.0988	23.7685	11.0121	18.245	0	55.8775	30.3487	50.8497	8.48187	6.5682	84.529	41.4677	99.3708	68.821	0	36.8281	44.3432	62.7685	0.484326	0.0238395	-1.04595	down
Q9H1B5	Xylosyltransferase 2	XYLT2	0	0	0	42.7315	0	59.9533	0	42.5908	0	57.4321	0	28.635	25.6816	0	0	0	0	26.5567	29.4499	1.8374	0.0140447	0.877664	up
Q9H269	Vacuolar protein sorting-associated protein 16 homolog	VPS16	44.8117	21.6494	56.1978	54.7264	39.804	15.2821	51.3513	59.0987	50.0091	46.3719	42.8845	65.3425	46.6775	66.726	50.996	48.3355	61.0771	69.5576	60.2411	0.772456	0.0390097	-0.372475	down
Q9H2G2	STE20-like serine/threonine-protein kinase	SLK	122.639	82.3213	98.1294	91.8475	184.965	185.887	174.067	101.52	171.277	92.2148	78.5073	69.6525	118.896	93.1678	119.881	109.561	91.0647	111.454	81.838	1.34365	0.0452616	0.426158	up
Q9H4A9	Dipeptidase 2	DPEP2	147.155	51.4459	60.0749	42.2383	24.878	130.542	143.307	72.188	90.1612	23.6086	46.8666	23.1351	43.041	70.5501	31.9866	58.8221	43.6793	28.2498	31.3022	1.87229	0.0405558	0.904805	up
Q9NQE9	Adenosine 5-monophosphoramidase HINT3	HINT3	102.272	112.442	95.4407	131.184	105.801	173.532	61.205	81.1098	107.273	81.3559	179.893	137.139	240.629	110.844	149.708	70.9418	201.706	136.457	126.139	0.699287	0.0292802	-0.516044	down
Q9NUJ1	Palmitoyl-protein thioesterase ABHD10, mitochondrial	ABHD10	54.9291	78.2903	55.0759	103.356	109.486	94.4688	66.1652	82.1063	42.826	87.172	82.2499	155.326	93.1422	129.564	130.624	46.4265	93.1038	89.949	115.891	0.743891	0.0496506	-0.426838	down
Q9NZM1	Myoferlin	MYOF	49.788	32.1087	110.71	24.1568	40.8662	134.327	54.427	34.2236	63.6098	36.3903	28.2514	13.31	26.6863	26.2804	49.1599	0	50.4072	28.0924	14.0236	1.9664	0.0411113	0.97556	up
Q9UBQ0	Vacuolar protein sorting-associated protein 29	VPS29	486.253	642.996	514.413	986.535	1388.05	1162.34	495.433	803.681	229.724	781.075	940.616	896.246	1541.05	880.977	1572.25	351.186	1608.97	1213.07	1182.78	0.66176	0.0431523	-0.595619	down
Q9UJX5	Anaphase-promoting complex subunit 4	ANAPC4	49.7358	70.505	76.6332	48.2839	69.8274	46.5261	67.6062	45.5507	92.3429	35.9472	39.4988	38.6919	44.5508	30.5881	39.3586	84.8809	36.3535	29.8033	26.943	1.46401	0.0293853	0.549925	up
Q9ULC4	Malignant T-cell-amplified sequence 1	MCTS1	214.867	291.581	136.291	527.172	209.785	322.589	200.19	177.53	79.2651	166.986	314.576	578.551	402.034	331.319	445.538	421.191	347.756	398.724	319.288	0.588268	0.00421611	-0.765455	down
Q9UMN3	ACTB protein (Fragment)	ACTB	23.8192	0	0	0	0	0	0	0	0	16.5327	1.90968	0	0	0	0	0	2.19599	0	10.7183	4.0831	0.0456767	2.02967	up
Q9UNZ2	NSFL1 cofactor p47	NSFL1C	273.907	211.292	219.271	155.961	105.783	311.633	143.26	175.233	154.008	185.978	149.404	86.3788	110.952	121.912	135.862	247.482	71.4922	87.048	180.917	1.46267	0.0374998	0.548603	up
Q9Y5K6	CD2-associated protein	CD2AP	154.341	131.875	93.271	75.5064	56.5611	177.531	94.3621	96.4324	84.5099	71.7663	89.2249	25.0642	82.4047	32.2235	39.4082	69.8182	62.2225	62.9107	58.1457	1.78846	0.00629051	0.838714	up
U5L3Q0	NADH-ubiquinone oxidoreductase chain 3	ND3	67.8447	103.936	212.649	170.211	132.42	0	9.33305	0	75.1419	73.4423	135.513	322.372	130.518	299.219	157.642	0	347.456	244.322	130.987	0.477921	0.0119849	-1.06516	down

## Sheet: KEGG_proteomics
MapID	MapTitle	Pvalue	AdjustedPv	x	y	n	N	EnrichDirect	ProtID	Description
map05012	Parkinson's disease	1.98281e-05	0.00487771	16	122	155	3305	Over	A0A023I7W4 A0A023I8C2 A0A023I905 A0A023Q8X7 A0A023QSC6 A0A023QZ89 A0A024R413 A8K761 B2R9L0 B4DUF8 P08574 P08754 P13073 Q53HG1 Q7Z4L0 U5L3Q0	NADH-ubiquinone oxidoreductase chain 6,Cytochrome c oxidase subunit 1,NADH-ubiquinone oxidoreductase chain 4,NADH-ubiquinone oxidoreductase chain 5,NADH-ubiquinone oxidoreductase chain 3,ATP synthase protein 8,NADH dehydrogenase [ubiquinone] 1 beta subcomplex subunit 3,NADH dehydrogenase [ubiquinone] 1 beta subcomplex subunit 10,NADH dehydrogenase [ubiquinone] 1 beta subcomplex subunit 5, mitocho…
map00190	Oxidative phosphorylation	6.0005e-05	0.00738061	15	117	155	3305	Over	A0A023I7W4 A0A023I8C2 A0A023I905 A0A023Q8X7 A0A023QSC6 A0A023QZ89 A0A024R413 A8K761 B2R9L0 P08574 P13073 P36543 Q53HG1 Q7Z4L0 U5L3Q0	NADH-ubiquinone oxidoreductase chain 6,Cytochrome c oxidase subunit 1,NADH-ubiquinone oxidoreductase chain 4,NADH-ubiquinone oxidoreductase chain 5,NADH-ubiquinone oxidoreductase chain 3,ATP synthase protein 8,NADH dehydrogenase [ubiquinone] 1 beta subcomplex subunit 3,NADH dehydrogenase [ubiquinone] 1 beta subcomplex subunit 10,NADH dehydrogenase [ubiquinone] 1 beta subcomplex subunit 5, mitocho…
map04723	Retrograde endocannabinoid signaling	0.000685057	0.0561746	12	88	155	3305	Over	A0A023I7W4 A0A023I905 A0A023Q8X7 A0A023QSC6 A0A024R413 A8K761 B2R9L0 F5H100 L7RXH5 P08754 Q53HG1 U5L3Q0	NADH-ubiquinone oxidoreductase chain 6,NADH-ubiquinone oxidoreductase chain 4,NADH-ubiquinone oxidoreductase chain 5,NADH-ubiquinone oxidoreductase chain 3,NADH dehydrogenase [ubiquinone] 1 beta subcomplex subunit 3,NADH dehydrogenase [ubiquinone] 1 beta subcomplex subunit 10,NADH dehydrogenase [ubiquinone] 1 beta subcomplex subunit 5, mitochondrial,Guanine nucleotide-binding protein G(I)/G(S)/G(…
map00620	Pyruvate metabolism	0.00505912	0.311136	6	35	155	3305	Over	A0A024R4K3 A0A0S2Z4C3 A0A140VJD7 A0A5F9ZHM4 P48163 Q7Z5G3	Malate dehydrogenase,Fumarate hydratase, mitochondrial (Fragment),Acylphosphatase,L-lactate dehydrogenase,NADP-dependent malic enzyme,Acetyl-coenzyme A synthetase
map01100	Metabolic pathways	0.0128803	0.633712	46	706	155	3305	Over	A0A023I7W4 A0A023I8C2 A0A023I905 A0A023Q8X7 A0A023QSC6 A0A023QZ89 A0A024R413 A0A024R4K3 A0A024R7F8 A0A087WVD7 A0A0S2Z366 A0A0S2Z4C3 A0A0S2Z4J6 A0A140VJE4 A0A140VJL3 A0A286YF22 A0A384NY87 A0A494C066 A0A5F9ZHM4 A0A8V8TPI0 A8K761 B2R856 B2R9L0 B3KW64 B7Z1V4 D3DXC9 D4QEZ8 D6W5E6 H7C3Z5 O00764 P06737 P08574 P13073 P36543 P48163 Q06210 Q12882 Q53G11 Q53HG1 Q58F09 Q5TBR0 Q68CP4 Q7Z4L0 Q7Z5G3 Q9H1B5 U5L3…	NADH-ubiquinone oxidoreductase chain 6,Cytochrome c oxidase subunit 1,NADH-ubiquinone oxidoreductase chain 4,NADH-ubiquinone oxidoreductase chain 5,NADH-ubiquinone oxidoreductase chain 3,ATP synthase protein 8,NADH dehydrogenase [ubiquinone] 1 beta subcomplex subunit 3,Malate dehydrogenase,Tartrate-resistant acid phosphatase type 5,Adenylate kinase isoenzyme 6,Medium-chain specific acyl-CoA dehyd…
map00260	Glycine, serine and threonine metabolism	0.0251516	1	3	14	155	3305	Over	A0A286YF22 D3DXC9 Q53G11	D-3-phosphoglycerate dehydrogenase,Serine hydroxymethyltransferase,L-serine ammonia-lyase (Fragment)
map04932	Non-alcoholic fatty liver disease (NAFLD)	0.028694	1	10	104	155	3305	Over	A0A023I8C2 A0A024R125 A0A024R413 A8K761 B2R9L0 P05198 P08574 P13073 Q53HG1 Q7Z4L0	Cytochrome c oxidase subunit 1,5-AMP-activated protein kinase subunit gamma-1,NADH dehydrogenase [ubiquinone] 1 beta subcomplex subunit 3,NADH dehydrogenase [ubiquinone] 1 beta subcomplex subunit 10,NADH dehydrogenase [ubiquinone] 1 beta subcomplex subunit 5, mitochondrial,Eukaryotic translation initiation factor 2 subunit 1,Cytochrome c1, heme protein, mitochondrial,Cytochrome c oxidase subunit …
map00532	Glycosaminoglycan biosynthesis - chondroitin sulfate / dermatan sulfate	0.0392889	1	2	7	155	3305	Over	A0A024R860 Q9H1B5	Carbohydrate sulfotransferase,Xylosyltransferase 2
map00640	Propanoate metabolism	0.0396001	1	4	28	155	3305	Over	A0A0S2Z366 A0A5F9ZHM4 B7Z1V4 Q7Z5G3	Medium-chain specific acyl-CoA dehydrogenase, mitochondrial (Fragment),L-lactate dehydrogenase,4-aminobutyrate aminotransferase, mitochondrial,Acetyl-coenzyme A synthetase
map00250	Alanine, aspartate and glutamate metabolism	0.0491903	1	3	18	155	3305	Over	B7Z1V4 H7C3Z5 Q06210	4-aminobutyrate aminotransferase, mitochondrial,CAD protein (Fragment),Glutamine--fructose-6-phosphate aminotransferase [isomerizing] 1

## Sheet: diff.phosphoproteome
Protein	Description	Gene	RAJ394_1	RAJ472_1	RAJ488_1	RAJ570_1	RAJ292	RAJ353	RAJ196	RAJ304	RAJ310	RAJ342	FC	Pvalue	log2FC	UPDOWN
A0A024QZ70	TAO kinase 1, isoform CRA_a	TAOK1	891.666	713.689	1067.46	162.706	557.268	920.144	1674.82	1473.18	1626.5	949.368	0.502333	0.00982478	-0.993284	down
A0A024QZE1	Interferon regulatory factor 3, isoform CRA_a	IRF3	68.9459	66.867	37.7281	0	0	0	0	0	174.186	160.964	0.3452	0.004247	-1.53449	down
A0A024R248	Chromosome 9 open reading frame 89, isoform CRA_b	C9orf89	0	0	0	0	40.4462	18.813	91.4667	0	0	104.543	0.302327	0.0325121	-1.72582	down
A0A024R458	HIV-1 Rev binding protein, isoform CRA_a	HRB	2338.07	0	1775.25	0	0	0	705.44	199.432	0	183.731	5.66779	0.0114989	2.50279	up
A0A024R472	Transmembrane BAX inhibitor motif containing 1, isoform CRA_a	TMBIM1	2235.28	2244.33	1994.31	2793.7	3675.31	4855.22	5602.61	9727.23	3719.41	5463.83	0.484045	0.0254612	-1.04679	down
A0A024R4F1	phosphopyruvate hydratase	HEL-S-17	458.828	900.739	793.934	277.698	499.944	1410.42	231.826	367.386	247.659	294.505	2.53587	0.0455996	1.34248	up
A0A024R5D5	Ankyrin repeat domain 13 family, member D, isoform CRA_b	ANKRD13D	361.203	474.808	433.653	522.553	140.644	439.37	425.429	628.034	707.693	954.495	0.58236	0.0336534	-0.780016	down
A0A024R6W3	Core-binding factor, beta subunit, isoform CRA_a	CBFB	474.501	532.501	718.235	849.605	702.658	759.955	1221.01	764.817	969.198	789.911	0.71874	0.0441102	-0.476458	down
A0A024R914	Centrosomal protein 350kDa, isoform CRA_a	CEP350	0	440.732	641.761	908.601	830.189	1541.91	1384.24	0	1914.06	1405.18	0.556591	0.0466179	-0.84531	down
A0A024RA89	STARD3 N-terminal like, isoform CRA_a	STARD3NL	128.574	56.7372	42.2769	41.5013	55.7861	218.746	408.659	177.727	277.361	280.752	0.316658	0.00552162	-1.659	down
A0A024RAH2	Down syndrome critical region gene 1-like 2, isoform CRA_b	DSCR1L2	161.817	122.825	460.538	197.366	337.618	378.974	477.586	745.579	1126.83	355.173	0.40888	0.029888	-1.29025	down
A0A024RAP7	Proteinase-activated receptor 1	F2R	0	142.848	140.2	0	0	81.8268	253.481	223.482	0	273.448	0.486232	0.00645194	-1.04028	down
A0A087WUZ3	Spectrin beta chain	SPTBN1	3546.64	4502.07	4653.1	4031.11	3870.77	4784.27	3565.22	4075.66	2999.65	3032.44	1.23787	0.0349281	0.307856	up
A0A087WZV0	Inositol hexakisphosphate and diphosphoinositol-pentakisphosphate kinase	PPIP5K2	143.543	126.147	49.3786	51.0574	275.406	207.475	258.419	249.469	296.355	461.241	0.449371	0.0193376	-1.15402	down
A0A0C4DG21	Abl interactor 2	ABI2	823.742	867.156	880.017	0	0	0	0	0	335.466	369.486	2.43129	0.000278037	1.28172	up
A0A0U1RQQ9	SCY1-like protein 2	SCYL2	250.024	185.826	0	0	0	153.467	0	64.2099	0	75.9444	2.80319	0.0416815	1.48707	up
A0A140VJT8	Ribonuclease inhibitor		271.181	245.189	131.951	61.0575	258.066	227.228	108.615	122.108	67.2982	51.6584	2.27765	0.0372528	1.18755	up
A0A1C9HIH9	Erythroblast membrane-associated protein	ERMAP	1337.11	1066.08	985.657	4801.03	2690.24	2909.22	0	0	0	0	Inf	0	Inf	up
A0A1L1UHR1	Voltage-dependent anion-selective channel protein 1		576.673	494.545	624.496	370.696	783.489	622.827	1154.14	865.907	729.003	740.319	0.663487	0.0238468	-0.591859	down
A0A2R8Y5V9	Tropomyosin alpha-4 chain	TPM4	3682.93	3455.36	3351.96	910.836	1755.66	1847.94	1082.17	1806.52	174.611	571.624	2.75195	0.0392209	1.46045	up
A0A2R8Y7X9	GLOBIN domain-containing protein		72.3986	521.037	337.183	788.069	602.418	609.306	290.196	135.857	24.9787	20.3744	4.14421	0.0272197	2.0511	up
A0A2X0SFZ7	DOCK5 (Fragment)	DOCK5	98.1032	138.567	148.198	159.951	152.324	245.274	207.6	262.339	257.074	200.325	0.677507	0.0275927	-0.561692	down
A0A2X0TVS2	ARHGAP25 (Fragment)	ARHGAP25	117.246	221.535	142.456	152.08	184.586	140.834	79.1121	0	0	58.6186	2.32032	0.0180885	1.21432	up
A0A2X0U2E5	ARHGAP45 (Fragment)	ARHGAP45	2931.59	2079.97	3071.61	2257.69	4021.83	3727.2	4641.06	8233.48	4162.05	4730.86	0.554035	0.0202562	-0.851952	down
A0A384NL63	Epididymis secretory sperm binding protein	HNRPA3	246.996	148.933	334.039	395.696	197.631	284.608	393.729	759.807	551.957	426.758	0.502725	0.010668	-0.992159	down
A0A514C937	Zinc finger CCCH-type antiviral protein 1 isoform 4	ZC3HAV1	1462.89	2038.76	679.031	2103.15	1075.63	1662.97	734.649	289.462	902.836	721.525	2.2711	0.0233979	1.18339	up
A0A669KB10	Golgi-specific brefeldin A-resistance guanine nucleotide exchange factor 1	GBF1	120.437	53.7323	39.7551	0	81.4444	50.4945	92.3506	165.197	0	157.067	0.500507	0.0361346	-0.998536	down
A0A6I8PIX7	Supervillin	SVIL	307.098	309.553	129.689	358.858	408.652	508.771	788.033	707.95	443.844	408.337	0.574242	0.0351888	-0.800269	down
A0A7I2V5T6	Anion exchange protein	SLC4A2	0	0	0	132.966	0	118.478	0	74.4355	0	68.6172	1.7577	0.0201235	0.813691	up
A0A7P0T7Z2	Brefeldin A-inhibited guanine nucleotide-exchange protein 2	ARFGEF2	163.005	87.2933	69.8608	0	252.508	205.134	564.005	315.332	452.586	302.837	0.380631	0.0069239	-1.39353	down
A0A8I5KST9	non-specific serine/threonine protein kinase	MAST3	425.28	383.396	166.1	546.233	544.758	751.93	446.037	971.769	803.845	1091.77	0.566925	0.0432676	-0.81877	down
A1NYL2	Chromosome 1 open reading frame 198, isoform CRA_a	C1orf198	404.087	380.29	139.104	553.317	302.682	423.773	708.194	716.424	361.171	627.619	0.608614	0.0400267	-0.7164	down
A8K379	Tyrosine-protein kinase		569.019	788.79	942.107	759.289	1370.52	2055.47	1625.3	2399.49	2120.04	1353.14	0.576618	0.046048	-0.794311	down
A8K3M9	cDNA FLJ76387, highly similar to Homo sapiens splicing factor, arginine/serine-rich 9 (SFRS9), mRNA		89.423	0	136.623	0	0	238.927	0	0	367.656	351.725	0.430901	0.0374428	-1.21457	down
A8K4E4	cDNA FLJ75360, highly similar to Homo sapiens egf-like module containing, mucin-like, hormone receptor-like 3 (EMR3), transcript variant 1, mRNA		0	15.3798	17.8217	29.628	23.4877	32.0534	13.2626	0	6.52768	15.2906	2.02453	0.0442446	1.01759	up
A8K619	Sterol regulatory element-binding protein cleavage-activating protein		355.139	317.31	424.341	403.067	328.916	321.579	548.102	605.685	522.508	325.853	0.716015	0.0285406	-0.481938	down
A8K6X9	cDNA FLJ76427, highly similar to Homo sapiens SH2 domain binding protein 1 (tetratricopeptide repeat containing) (SH2BP1), mRNA		46.6765	114.313	93.5974	100.76	76.6863	87.9787	61.1343	44.3978	37.5363	76.104	1.58174	0.0486094	0.661516	up
A8K9T2	DDB1- and CUL4-associated factor 11		296.934	0	157.748	167.018	288.162	0	0	909.788	0	620.452	0.297294	0.0069007	-1.75004	down
A9UK01	Rho GTPase activating protein		158.597	82.2842	137.448	80.6864	0	0	207.14	403.984	0	0	0.375551	0.0467324	-1.41292	down
B2R6F3	Epididymis secretory sperm binding protein	SFRS3	97.5665	208.127	313.64	172.089	155.91	160.312	134.644	51.9689	92.7424	85.4808	2.02401	0.0452247	1.01721	up
B2R6K2	cDNA, FLJ92993, highly similar to Homo sapiens F-box and leucine-rich repeat protein 20 (FBXL20), mRNA		216.823	235.328	0	0	0	0	289.963	272.346	0	0	0.804099	0.0498113	-0.314554	down
B2R8R5	cDNA, FLJ94025, highly similar to Homo sapiens tripartite motif-containing 28 (TRIM28), mRNA		651.671	875.994	565.792	653.094	256.711	176.235	0	0	0	0	Inf	0	Inf	up
B4DF70	cDNA FLJ60461, highly similar to Peroxiredoxin-2		357.082	773.951	469.504	561.107	457.087	1147.72	134.352	127.885	53.6759	78.4966	6.36639	0.00625485	2.67048	up
B4DM33	cDNA FLJ52068, highly similar to Microtubule-associated protein RP/EB family member 1		29.3262	42.8293	37.7016	0	46.6234	35.5612	0	12.0656	12.748	3.1172	4.12537	0.000712146	2.04452	up
B4E100	cDNA FLJ61520, highly similar to Amyloid beta A4 protein-bindingfamily B member 1- interacting protein		466.545	277.778	255.849	377.64	0	0	88.7354	203.524	0	64.2922	2.8982	0.0207941	1.53516	up
B4E3T1	Phospholipid-transporting ATPase		779.581	354.178	402.038	507.74	457.442	1007.21	928.468	1545.99	1888.29	1540.7	0.396175	0.002429	-1.33579	down
D9YZU5	Beta-globin	HBB	48376.2	112312	108129	167580	123880	317494	50336.7	30148.9	32883.2	22545.2	4.30552	0.0301245	2.10619	up
E7EUT5	Glyceraldehyde-3-phosphate dehydrogenase	GAPDH	1267.49	1109.84	1037.5	332.866	790.765	719.013	671.079	336.896	411.936	184.022	2.18525	0.0360422	1.1278	up
E9PP50	Cofilin-1 (Fragment)	CFL1	8900.71	20802.1	15750.8	4904.56	11721.6	17978.3	6227.49	6809.02	3242.66	4249.35	2.5999	0.0294274	1.37846	up
E9PPY3	Ribosomal RNA-processing protein 8	RRP8	113.269	80.669	217.217	159.193	155.356	163.932	47.9981	36.1988	44.4147	150.891	2.12195	0.0404365	1.08539	up
G3V470	Telomerase protein component 1	TEP1	271.339	0	362.703	0	246.188	0	0	552.685	674.332	432.759	0.53033	0.0293077	-0.915037	down
H3BPZ1	Very-long-chain (3R)-3-hydroxyacyl-CoA dehydratase	HACD3	65.6448	59.9613	103.282	37.6781	89.1148	186.181	115.456	389.992	285.018	159.414	0.380303	0.0302312	-1.39478	down
I3L3W7	Protein spinster homolog 3	SPNS3	36.7316	150.36	54.065	26.191	60.597	61.464	144.727	0	127.508	122.489	0.493267	0.0414255	-1.01956	down
J3KPS3	Fructose-bisphosphate aldolase	ALDOA	4616.9	5817.39	5367.17	3407.87	5244.87	5404.18	3629.28	5061.94	2249.37	2770.47	1.45179	0.0456394	0.537833	up
J3KSH8	Jupiter microtubule-associated homolog 1 (Fragment)	JPT1	704.728	1068.27	881.305	1203.93	1024.26	1166.41	1980.87	0	1779.49	997.925	0.635618	0.0376551	-0.653768	down
O00567	Nucleolar protein 56	NOP56	824.714	825.945	943.702	300.431	347.762	141.76	247.81	152.564	214.189	0	2.75343	0.0482832	1.46123	up
O15357	Phosphatidylinositol 3,4,5-trisphosphate 5-phosphatase 2	INPPL1	1465.43	1962.33	1410.45	598.037	2273.52	1172.16	1206.02	4555.94	3241.68	2895.36	0.497629	0.0431954	-1.00686	down
O60763	General vesicular transport factor p115	USO1	193.973	176.445	161.972	156.574	376.466	274.388	364.223	313.686	388.973	344.933	0.632669	0.0222364	-0.660477	down
O95373	Importin-7	IPO7	358.751	313.946	84.5386	279.482	499.194	138.085	17.9487	106.334	132.623	71.3945	3.39932	0.0381421	1.76525	up
O95835	Serine/threonine-protein kinase LATS1	LATS1	332.504	353.309	579.697	0	531.682	325.935	0	829.238	783.724	0	0.526516	0.00872731	-0.925449	down
P00568	Adenylate kinase isoenzyme 1	AK1	88.9213	83.814	118.938	68.405	104.983	127.932	8.07922	71.9926	56.992	46.1019	2.15831	0.00987051	1.1099	up
P00915	Carbonic anhydrase 1	CA1	307.007	486.975	522.952	1035	704.799	740.608	489.753	129.992	183.103	189.412	2.55131	0.0282465	1.35124	up
P02768	Albumin	ALB	469.523	1276.8	899.119	861.586	1206.53	1167.47	729.076	583.665	352.384	425.703	1.87519	0.0259772	0.907034	up
P16401	Histone H1.5	H1-5	14808.3	12454.6	15618.2	5348.19	9945.42	15754.7	6675.46	5689.58	6213.97	6721.53	1.94803	0.0150543	0.962017	up
P21333	Filamin-A	FLNA	3503.12	4339.19	3451.59	1153.76	1907.97	2858.98	1425.93	2063.98	563.888	1221.11	2.17566	0.0421972	1.12145	up
P30041	Peroxiredoxin-6	PRDX6	426.891	671.263	534.352	227.366	627.226	1009.16	245.024	370.182	83.5222	190.264	2.62189	0.0348106	1.39061	up
P30273	High affinity immunoglobulin epsilon receptor subunit gamma	FCER1G	1509.4	1945.74	2329.67	1317.17	3025.6	3140.59	4709.4	6603.22	2270.79	4060.57	0.501329	0.0260076	-0.99617	down
P30511	HLA class I histocompatibility antigen, alpha chain F	HLA-F	158.346	259.05	210.813	0	317.382	0	396.668	554.838	0	0	0.496892	0.0271082	-1.009	down
P36507	Dual specificity mitogen-activated protein kinase kinase 2	MAP2K2	678.69	593.067	209.419	656.14	848.537	554.902	914.698	840.504	1069.9	918.806	0.630492	0.0167347	-0.66545	down
P49756	RNA-binding protein 25	RBM25	387.013	342.9	374.664	381.186	0	79.9859	55.0741	150.506	174.823	179.689	2.23642	0.0456984	1.16119	up
P49792	E3 SUMO-protein ligase RanBP2	RANBP2	161.046	141.02	292.383	172.242	296.542	0	452.123	252.699	570.931	295.695	0.541276	0.0469132	-0.885564	down
P62942	Peptidyl-prolyl cis-trans isomerase FKBP1A	FKBP1A	191.048	430.541	307.24	123.833	208.182	228.951	68.0135	150.498	139.355	77.1852	2.28294	0.0405451	1.19089	up
Q14432	cGMP-inhibited 3,5-cyclic phosphodiesterase 3A	PDE3A	868.628	406.205	464.437	393.299	266.14	454.211	642.303	755.781	756.724	840.207	0.635037	0.0372317	-0.655087	down
Q14568	Heat shock protein HSP 90-alpha A2	HSP90AA2P	112.691	33.3701	126.371	135.118	204.55	186.341	213.526	397.061	241.005	261.498	0.478213	0.0117023	-1.06427	down
Q53F09	Karyopherin alpha 3 variant (Fragment)		691.903	0	458.611	0	217.218	0	0	1030.93	0	1301.88	0.390869	0.0398274	-1.35524	down
Q53FL4	Adducin 3 isoform a variant (Fragment)		341.311	433.032	265.809	264.117	408.139	353.698	295.779	93.9607	108.985	262.511	1.80943	0.0221365	0.855534	up
Q53RE0	Uncharacterized protein FLJ14681 (Fragment)	FLJ14681	344.041	661.232	348.159	270.147	369.62	226.355	28.6362	220.162	148.956	125.352	2.82869	0.0215357	1.50013	up
Q59H48	Lymphocyte adaptor protein variant (Fragment)		150.828	222.01	122.068	217.69	91.896	211.334	253.364	352.137	329.718	191.245	0.601188	0.0245245	-0.734111	down
Q5JXC2	Migration and invasion-inhibitory protein	MIIP	0	0	143.138	146.568	0	0	0	99.4987	0	109.772	1.38436	0.0176513	0.469221	up
Q6IEH8	Nipped-B protein	NIPBL	124.548	105.474	226.55	0	157.943	0	36.8916	53.6971	7.25665	14.2912	5.48007	0.00465872	2.45419	up
Q6P2Q9	Pre-mRNA-processing-splicing factor 8	PRPF8	38.5758	10.5774	44.9683	10.9892	129.77	149.456	237.58	188.374	108.624	259.375	0.32272	0.010735	-1.63165	down
Q6ZMW6	cDNA FLJ16629 fis, clone TESTI4019657, highly similar to Homo sapiens cyclin G associated kinase (GAK)		39.699	26.3384	0	28.954	63.6404	0	124.126	65.9627	0	74.4368	0.449764	0.0446372	-1.15276	down
Q861E8	MHC class I antigen (Fragment)	HLA-B	277.555	213.528	313.857	160.564	1270.83	508.653	705.108	1027.89	2328.49	1063.27	0.357089	0.04837	-1.48564	down
Q86X27	Ras-specific guanine nucleotide-releasing factor RalGPS2	RALGPS2	359.233	0	577.447	0	0	56.2793	0	1119.22	1670.92	0	0.237255	0.0330176	-2.07549	down
Q8ND04	Nonsense-mediated mRNA decay factor SMG8	SMG8	0	21.2726	0	0	0	6.98526	52.4189	77.7245	0	68.6935	0.213174	0.0175424	-2.2299	down
Q8WUB8	PHD finger protein 10	PHF10	200.486	231.974	305.684	249.214	304.965	280.689	178.237	117.169	234.541	143.707	1.5567	0.0129396	0.63849	up
Q99638	Cell cycle checkpoint control protein RAD9A	RAD9A	126.419	137.284	79.3521	130.864	87.8046	184.725	0	0	0	0	Inf	0	Inf	up
Q9NX00	Transmembrane protein 160	TMEM160	0	32.1456	70.1987	74.9865	79.9064	99.5436	90.073	185.003	161.121	110.069	0.522501	0.025238	-0.936493	down
Q9UN19	Dual adapter for phosphotyrosine and 3-phosphotyrosine and 3-phosphoinositide	DAPP1	265.96	0	243.206	295.335	0	487.235	595.556	0	0	674.739	0.508439	0.0231043	-0.975852	down
Q9Y3C5	RING finger protein 11	RNF11	93.3242	0	42.1264	0	54.1643	0	200.9	99.9491	0	177.821	0.396129	0.0480699	-1.33596	down

## Sheet: KEGG.phosphoproteomic
MapID	MapTitle	Pvalue	AdjustedPv	x	y	n	N	EnrichDirect	ProtID	Description
map04662	B cell receptor signaling pathway	0.00537115	0.515246	4	16	43	902	Over	A8K379 O15357 P36507 Q9UN19	Tyrosine-protein kinase,Phosphatidylinositol 3,4,5-trisphosphate 5-phosphatase 2,Dual specificity mitogen-activated protein kinase kinase 2,Dual adapter for phosphotyrosine and 3-phosphotyrosine and 3-phosphoinositide
map01230	Biosynthesis of amino acids	0.01275	0.515246	3	11	43	902	Over	A0A024R4F1 E7EUT5 J3KPS3	phosphopyruvate hydratase,Glyceraldehyde-3-phosphate dehydrogenase,Fructose-bisphosphate aldolase
map05164	Influenza A	0.0237074	0.515246	4	24	43	902	Over	A0A024QZE1 A0A024R458 A0A1L1UHR1 P36507	Interferon regulatory factor 3, isoform CRA_a,HIV-1 Rev binding protein, isoform CRA_a,Voltage-dependent anion-selective channel protein 1,Dual specificity mitogen-activated protein kinase kinase 2
map00010	Glycolysis / Gluconeogenesis	0.0254406	0.515246	3	14	43	902	Over	A0A024R4F1 E7EUT5 J3KPS3	phosphopyruvate hydratase,Glyceraldehyde-3-phosphate dehydrogenase,Fructose-bisphosphate aldolase
map05133	Pertussis	0.040037	0.515246	2	7	43	902	Over	A0A024QZE1 E9PP50	Interferon regulatory factor 3, isoform CRA_a,Cofilin-1 (Fragment)
map03040	Spliceosome	0.0404161	0.515246	5	41	43	902	Over	A0A384NL63 A8K3M9 B2R6F3 P49756 Q6P2Q9	Epididymis secretory sperm binding protein,cDNA FLJ76387, highly similar to Homo sapiens splicing factor, arginine/serine-rich 9 (SFRS9), mRNA,Epididymis secretory sperm binding protein,RNA-binding protein 25,Pre-mRNA-processing-splicing factor 8
map01200	Carbon metabolism	0.0430091	0.515246	3	17	43	902	Over	A0A024R4F1 E7EUT5 J3KPS3	phosphopyruvate hydratase,Glyceraldehyde-3-phosphate dehydrogenase,Fructose-bisphosphate aldolase
map04066	HIF-1 signaling pathway	0.0430091	0.515246	3	17	43	902	Over	A0A024R4F1 E7EUT5 P36507	phosphopyruvate hydratase,Glyceraldehyde-3-phosphate dehydrogenase,Dual specificity mitogen-activated protein kinase kinase 2
map04664	Fc epsilon RI signaling pathway	0.0430091	0.515246	3	17	43	902	Over	A8K379 P30273 P36507	Tyrosine-protein kinase,High affinity immunoglobulin epsilon receptor subunit gamma,Dual specificity mitogen-activated protein kinase kinase 2
map00062	Fatty acid elongation	0.0476718	0.515246	1	1	43	902	Over	H3BPZ1	Very-long-chain (3R)-3-hydroxyacyl-CoA dehydratase
map01040	Biosynthesis of unsaturated fatty acids	0.0476718	0.515246	1	1	43	902	Over	H3BPZ1	Very-long-chain (3R)-3-hydroxyacyl-CoA dehydratase
map05310	Asthma	0.0476718	0.515246	1	1	43	902	Over	P30273	High affinity immunoglobulin epsilon receptor subunit gamma
